# Supplementary material for: Glycan cross-feeding supports mutualism between Fusobacterium and the vaginal microbiota
Source: PLoS Biol. 2020 Aug 25;18(8):e3000788. doi: 10.1371/journal.pbio.3000788 (PMC7447053; doi:10.1371/journal.pbio.3000788)
Supplement: S1 Data — (XLSX) [file pbio.3000788.s013.xlsx]

## Sheet: Fig 1
Fig 1A Free sialic acid foraging
		% Free sialic acid remaining
	Replicate	E. coli	media alone	ATCC25586	ATCC 23726	ATCC10953	JMH52	FQG51A	ATCC25557	SYJL4	JMP2A	JM4	JM6	JMSY1
	1	28.02		26.18	24.09	87.99	91.53	91.19	39.25	92.02	27.92	75.14	97.11	87.73
	2	17.37		34.89	31.73	63.04	62.73	88.76	28.55		19.81
	3	19.47	87.99		23.9	93.35	100	84.1	57.67	88.48	19.58	83.51	84.79	83.96
Fig 1C Sialate lyase assay
			Neu5Ac [µM]
	Time (min)	Replicate	E. coli ΔnanA+empty vector	ΔnanA + E. coli nanA	ΔnanA + F. nuc nanA
	0	1	104.057	79.5254	87.2917
	30	1	102.254	9.03116	9.31412
	50	1	100.04	6.55745	7.27299
	110	1	95.3293	4.08847	4.6299
	180	1	89.367	3.79426	3.85746
	300	1	96.2	3.81	4.32

## Sheet: Fig 2
Fig 2C RT-qPCR of genes flanking siaT
	2^-(ΔΔCt)
	F. nuc.WT			F. nuc. Ω siaT			gene
	1	1	1	1.06432	0.95447	1.00452	mutarotase
	1	1	1	0.984894	0.988758	1.2788	ccpA
	1	1	1	0.99591	1.04639	1.0391	siaP
	1	1	1	0.96741	1.14723	1.08363	siaT (A)
	1	1	1	0.285801	0.107457	0.341268	siaT (B)
	1	1	1	0.230894	0.076648	0.207128	kinase
	1	1	1	0.133909	0.098115	0.221451	nanA
	1	1	1	0.235231	0.124203	0.288105	nanE
	1	1	1	1.06257		0.937929	transporter
Replicate ->	1	2	3	1	2	3
Fig 2D F. nucleatum free sialic acid foraging
		Neu5Ac [µM]
	Replicate	Growth Media	F. nuc.WT	F. nuc. Ω siaT
	1	185.668	43.1204	168.07
	2	188.975	41.9259	162.586
	3	186.032	40.6899	170.113
	4	181.318	42.1719	174.179

## Sheet: Fig 3
Fig 3A Sialidase expression
			Fluorescence (440 nm)
	Time (min)	Replicate	PBS	F. nucleatum	G. vaginalis
	0	1	115	113	122
	2	1	119	117	136
	4	1	122	119	161
	6	1	136	128	198
	8	1	141	133	238
	10	1	141	132	257
	12	1	136	128	276
	14	1	135	128	301
	16	1	138	128	337
	18	1	137	129	365
	20	1	142	130	400
	22	1	144	132	434
	24	1	142	131	468
	26	1	144	129	501
Fig 3D Sialic acid remaining (after growth on 3-sialyllactose)
		No sialidase
		Free Neu5Ac [mM]			Total Neu5Ac [mM]
	Replicate ->	1	2	3	1	2	3
	Uninoculated media	2.18	2.65		21.64	22.97
	F. nuc.WT	1.87	1.91	2.1	20.37	20.79	23.33
	F. nuc. Ω siaT	2.05	2.44	2.54	21.06	24.85	22.58
		with A.u. Sialidase
		Free Neu5Ac [mM]			Total Neu5Ac [mM]
	Replicate ->	1	2	3	1	2	3
	Uninoculated media	23.16	23.59		24.95	21.28
	F. nuc.WT	7.27	9.27	6.15	8.08	10.26	5.9
	F. nuc. Ω siaT	22.31	22.38	22.56	22.33	20.32	19.84

## Sheet: Fig 4
Fig 4B Before inoculation (Estrogenized C57BL/6 mice from Envigo)
		Relative sialidase activity
		F. nuc.WT	F. nuc. Ω siaT
		0.268872	0.005558
		0.29199	0.081295
		0.018027	0.148122
		0.001172	0.00272
		0.003201	0.00401
		0.001635	0.034242
		0.081513	0.224263
		0.386167	0.140988
		0.070628	0.486168
		0.155805	0.132243
		0.68638	0.0804642
		0.0867552	0.00788914
		0.0672482	0.647569
		0.232413	0.505311
		0.0383042	0.300727
		0.48408	0.0884294
		0.122371	0.0625296
		0.212297	0.208492
		0.0591051	0.206538
			0.232793
			0.203951
Fig 4C Vaginal bacterial burden
		F. nucleatum CFU / mL
		24 h		72 h		hours post inoculation
		F. nuc.WT	F. nuc. Ω siaT	F. nuc.WT	F. nuc. Ω siaT
		68000000	6800000	18400000	200
		52000000	22400000	54700000	288000000
		116000000	1960000	49500000	16500000
		3000000	5200	28000000	6400
		1400000	7000000	30400000	4000
		1400000	280000000	13000000	920000
		45000000	840000	9600000	7200000
		80000000	720000000	52000000	5600000
		60000000	10000000	24000000	68000000
		80000000	1160000	295000000	164000
		8400000	16400000	8800000	20800000
		24400000	2560000	28000000	14400
		5600000	96000000	600000000	260000
		30000000	64000000	148000	17600000
		52000000	14800000	35200000	4000000
		28800000	76000000	15600000	21600000
		40000000	3600000	3880000	12000000
		20800000	4840000	24400000	2400000
		20800000	10000000	132000000	3300
			7600000		64000000
			7200000		8000000
Fig 4D Vaginal persistence
		Percent colonized
	Days elapsed	F. nuc.WT	F. nuc. Ω siaT
	0	100	100
	6		90.4762
	13		71.4286
	15	84.2105	47.619
	17	63.1579	38.0952
	20	47.3684	28.5714
	22	36.8421	23.8095
	24		19.0476
	27	31.5789	14.2857
	36	31.5789
	38	31.5789	14.2857

## Sheet: Fig 5
Fig 5A F. nucleatum-enhanced sialidase persistence
		Percent sialdiase positive
	Days Elapsed	F. nuc. WT	Mock
	0	100	100
	10		90
	13		70
	20		50
	22	90	30
	29	80
	31	70	20
	36	60
	44	60	20
Fig 5B and 5C Sialidase activity over time
		Relative sialidase activity
		0 dpi		1 dpi		3 dpi		6 dpi		8 dpi		days post inoculation
		F. nuc.WT	F. nuc. Ω siaT	F. nuc.WT	F. nuc. Ω siaT	F. nuc.WT	F. nuc. Ω siaT	F. nuc.WT	F. nuc. Ω siaT	F. nuc.WT	F. nuc. Ω siaT
		0.268872	0.005558	0.114356	0.010487	0.075092	0.013434	0.006395	0.00138	0.022894	0.000343
		0.29199	0.081295	0.152089	0.073215	0.112585	0.066015	0.096646	0.00835	0.019599	0.003883
		0.018027	0.148122	0.009709	0.115894	0.015605	0.061039	0.007642	0.00194	0.011147	0.002487
		0.001172	0.00272	0.008187	0.008148	0.023898	0.006181	0.015768	0.004263	0.009789	0.001764
		0.003201	0.00401	0.007971	0.014979	0.008005	0.011445	0.007295	0.002121	0.004256	0.005499
		0.001635	0.034242	0.009471	0.231858	0.00888	0.011237	0.004546	0.017921	0.0014	0.010174
		0.081513	0.224263	0.028863	0.017265	0.024064	0.016453	0.036717	0.010455	0.001151	0.002716
		0.386167	0.140988	0.213931	0.394335	0.341339	0.252438	0.135494	0.044198	0.115737	0.05158
		0.070628	0.486168	0.038845	0.178385	0.049423	0.056666	0.077835	0.005478	0.021959	0.00385
		0.155805	0.132243	0.132112	0.088164	0.060987	0.007808	0.038101	0.00113	0.055717	0.001074
		0.68638	0.0804642	0.116538	0.024276	0.200652	0.070963	0.054793	0.02389	0.253788	0.001642
		0.0867552	0.00788914	0.032652	0.006151	0.23191	0.001596	0.015141	0.013528	0.110725	0.010633
		0.0672482	0.647569	0.054376	0.439129	0.199655	0.202183	0.274091	0.188395	0.255192	0.292558
		0.232413	0.505311	0.249174	0.108294	0.016427	0.27401	0.124108	0.055848	0.031174	0.007395
		0.0383042	0.300727	0.032586	0.052347	0.098497	0.032589	0.168352	0.005833	0.029385	0.013995
		0.48408	0.0884294	0.285097	0.0655651	0.084464	0.0184225	0.133291	0.0215326	0.233102	0.0302874
		0.122371	0.0625296	0.072763	0.0649762	0.063448	0.0938417	0.102699	0.0603164	0.023857	0.026941
		0.212297	0.208492	0.303942	0.0361197	0.135076	0.0127693	0.039652	0.0356188	0.019439	0.00185054
		0.0591051	0.206538	0.160706	0.147031	0.04037	0.0041896	0.076264	0.001	0.022361	0.0494871
			0.232793		0.0701455		0.17232		0.001		0.00240571
			0.203951		0.0398494		0.066108		0.0497051		0.0135399

## Sheet: Fig 6
Fig 6B Ex vivo mouse vaginal communities
		Relative sialidase activity
	Replicate	Microbiota Pool 1		Microbiota Pool 2		Microbiota Pool 3		Microbiota Pool 4
		- F. nuc. WT	+ F. nuc. WT	- F. nuc. WT	+ F. nuc. WT	- F. nuc. WT	+ F. nuc. WT	- F. nuc. WT	+ F. nuc. WT
	1	76.15	101.596	72.5713	90.744	75.2162	93.95	49.192	57.5476
	2	84.9974	111.744	85.2377	107.069	78.8707	118.273	50.8938	63.5813
	3	72.3835	93.4827	46.9828	74.0532	74.3573	100.574	29.6632	35.2426
	4	50.6191	69.2876	56.3176	74.1034	50.5501	64.5361	31.185	38.6303
	5	57.205	79.9358	60.4259	89.2786	54.4038	85.586	28.762	43.5756
	7	64.459	95.5587	59.7327	98.8616	61.7323	87.3797	32.0477	45.8835
	8	59.5917	96.4605	65.3523	90.5083	59.2985	98.6729	31.7568	53.2951
	9	66.8105	90.9902			61.9282	92.5639
		Relative sialidase activity
	Replicate	Microbiota Pool 1		Microbiota Pool 2		Microbiota Pool 3		Microbiota Pool 4
		- F. nuc. Ω siaT	+ F. nuc. Ω siaT	- F. nuc. Ω siaT	+ F. nuc. Ω siaT	- F. nuc. Ω siaT	+ F. nuc. Ω siaT	- F. nuc. Ω siaT	+ F. nuc. Ω siaT
	1	76.15	108.687	72.5713	79.011	75.2162	87.4529	49.192	55.4642
	2	84.9974	104.722	85.2377	94.4031	78.8707	101.729	50.8938	56.9678
	3	72.3835	90.588	46.9828	58.9276	74.3573	79.6102	29.6632	31.9109
	4	50.6191	70.8216	56.3176	58.2196	50.5501	58.9246	31.185	36.4042
	5	57.205	68.9182	60.4259	82.6282	54.4038	69.6397	28.762	34.1985
	7	64.459	96.0447	59.7327	84.9853	61.7323	76.8421	32.0477	40.1263
	8	59.5917	96.1696	65.3523	85.1158	59.2985	83.9474	31.7568	44.6898
	9	66.8105	79.1056			61.9282	82.591
Fig 6C Final F. nucleatum CFU
		CFU / mL F. nucleatum
	Replicate	F. nuc.WT	F. nuc. Ω siaT
	1	400000000	380000000
	2	800000000	400000000
	3	400000000	600000000
	4	1400000000	1800000000
	5	200000000	1000000000
	7	380000000	600000000
	8	800000000	200000000
	9	800000000	400000000
	10	600000000	800000000
	11	1200000000	400000000
	12	800000000	600000000
	13	400000000	600000000
	14	200000000	400000000
	15	800000000	520000000
	16	1200000000	1000000000
	17	1800000000	800000000
Fig 6D Ex vivo mouse vaginal communities: dose dependence
		Relative sialidase activity
		Microbiota Pool 1					Microbiota Pool 2					Microbiota Pool 3					Microbiota Pool 4
	Replicate ->	1	2	3	4	5	1	2	3	4	5	1	2	3	4	5	1	2	3	4	5
	without F. nuc. WT	72.3835	84.9974	64.459	59.5917	66.8105	72.5713	85.2377	60.4259	59.7327	65.3523	74.3573	78.8707	61.7323	59.2985	61.9282	49.192	50.8938	28.762	32.0477	31.7568
	with F. nuc. WT (OD = 0.025)	93.2635	100.174	81.5609	92.553	78.9511	92.8231	103.009	84.3793	76.5455	81.5613	90.6099	105.811	77.8684	88.909	89.7703	60.3996	60.7364	33.0158	36.2004	39.8342
	with F. nuc. WT (OD = 0.1)	93.4827	111.744	95.5587	96.4605	90.9902	90.744	107.069	89.2786	98.8616	90.5083	100.574	118.273	87.3797	98.6729	92.5639	57.5476	63.5813	43.5756	45.8835	53.2951
		Relative sialidase activity
		Microbiota Pool 1					Microbiota Pool 2					Microbiota Pool 3					Microbiota Pool 4
	Replicate ->	1	2	3	4	5	1	2	3	4	5	1	2	3	4	5	1	2	3	4	5
	without F. nuc. Ω siaT	72.3835	84.9974	64.459	59.5917	66.8105	72.5713	85.2377	60.4259	59.7327	65.3523	74.3573	78.8707	61.7323	59.2985	61.9282	49.192	50.8938	28.762	32.0477	31.7568
	with F. nuc. Ω siaT (OD = 0.025)	93.8241	100.92	70.1556	64.3041	63.1898	81.3928	89.5151	66.2327	66.1977	72.5391	81.3024	101.259	66.4947	65.397	69.1714	52.4053	56.309	29.0244	33.0929	33.9906
	with F. nuc. Ω siaT (OD = 0.1)	90.588	104.722	96.0447	96.1696	79.1056	79.011	94.4031	82.6282	84.9853	85.1158	79.6102	101.729	76.8421	83.9474	82.591	55.4642	56.9678	34.1985	40.1263	44.6898

## Sheet: Fig 7
Fig 7B Sialidase activity in communities
		Relative sialidase activity
		vehicle	+ F. nuc. WT
		0.934799	0.924854
		0.0018	0.048856
		9.66685	14.1452
		0.0018	0.292501
		0.300482	5.93147
		0.0018	0.258157
		0.0018	0.096441
		0.0018	0.022376
		0.515215	0.545281
		0.001851	0.180104
		0.386632	14.5871
		1.74829	16.1658
		0.500127	0.711081
		3.55348	2.22094
		0.29616	0.93488
		0.465144	0.806353
		0.482528	0.83531
		0.97315	1.03243
		1.64287	15.8811
		2.9757	7.7475
		0.31741	1.21193
Fig 7C Relative G.v. levels (16S) in communities
		Proportions of G. vaginalis
		vehicle	+ F. nuc. WT
		0.00150124	0.00692
		0.00252778	0.007982
		0.0366599	0.615385
		0.0306859	0.355372
		0.0157864	0.23
		0.0383243	0.184486
		0.0301392	0.118297
		0.0105333	0.048398
		0.0731122	0.14956
		0.000614225	0.001937
		0.00209601	0.007931
Fig 7D G.v. qPCR in communities
		G. vaginalis copies per community
		vehicle	+ F. nuc. WT
		2240000	3790000
		424000	691000
		58900	152000
		41300	76100
		23000	238000
		70800	231000
		119000	380000
		213000	217000
		236000	798000
		51500	138000
		247000	943000
		305496	847907
		723627	2.7614e+06
		166592	1.30895e+06
		12877.2	1.96598e+06
		65457	959975
		2.05721e+06	3.16275e+06
		168932	2.56929e+06
		226033	826428
		1.10321e+06	5.69667e+06
		367267	3.80948e+06
		358602	1.48812e+06

## Sheet: Fig 8
Fig 8A G. vaginalis growth
		G. vaginalis CFU/mL
	Replicate	G.v. alone	with F. nuc. WT (OD 0.025)	with F. nuc. WT (OD 0.1)
	1	100	1480000	52000000
	2	100	1160000	29600000
	3	100	1900000	36000000
	4	100	10000000	72000000
	5	100	2360000	55000000
	6	100	4800000	34400000
Fig 8B G. vaginalis growth in cell free F. nucleatum WT spent supernatant
		G. vaginalis CFU/mL
	Replicate	G.v. alone	G.v. with F. nuc. WT (OD 0.1)	G.v. alone in media with 0% cell free sup	G.v. alone in media with 20% cell free sup	G.v. alone in media with 50% cell free sup	G.v. alone in 100% cell free sup
	1	100	60000000	100	80000	445000	1100000
	2	100	40000000	100	17500	550000	950000
	3	100	124000000	100	6000	80000	840000
	4	100	92000000	100	3200	60000	1000000
Fig 8C G. vaginalis growth: multiple inoculums
			G. vaginalis CFU/mL
	G.v. inoculum OD 600 nm	Replicate	G.v. alone	G.v. with F. nuc. WT
	0.000005	1	100	65300
	0.000005	2	100	72000
	0.000005	3	100	1900000
	0.000005	4	100	2640000
	0.0005	1	100	60000000
	0.0005	2	100	40000000
	0.0005	3	100	124000000
	0.0005	4	100	92000000
	0.003	1	100	52000000
	0.003	2	100	29600000
	0.003	3	100	36000000
	0.003	4	100	72000000
	0.003	5	100	55000000
	0.003	6	100	34400000
	0.05	1	100	600000000
	0.05	2	100	380000000
	0.05	3	100	287000000
	0.05	4		427000000
	0.05	5	600	880000000
	0.05	6	100	520000000
	0.05	7	100	376000000
	0.05	8		720000000
	0.05	9	100	560000000
	0.05	10	100	840000000
	0.05	11	200	680000000
	0.5	1	5500000	850000000
	0.1	1	5000
	0.1	2	8500	750000000
	1.3	1	130000000	800000000
	1.3	2	120000000	733000000
	1.3	3	38800000	840000000
	1.3	4	56000000	640000000

## Sheet: S3 Fig
S3 Fig. C57BL/6 mice from Envigo - endogenous vaginal sialidase activity
S3A Vendor comparison
		Relative sialidase activity
		Charles River	Envigo	Jackson	Taconic
		-0.12468	7.72883	-0.29143	-0.23065
		-0.15948	7.49039	-0.24623	0.088831
		-0.19688	0.943377	-0.28831	-0.3413
		-0.16052	-0.01766	-0.24208	-0.30494
		-0.19065	2.99377	-0.15948	-0.33922
		-0.17922	16.8883	-0.22234	-0.20987
		-0.28727	-0.21299	-0.02909	0.095065
		-0.31065	3.08675	-0.20156	-0.11792
		-0.30442	0.272208	-0.20727	-0.31169
		-0.23532	15.7361	-0.29299	-0.24364
S3B Vendor comparison and effect of estrogen
		Relative sialidase activity
		Jackson		Envigo
		without Estrogen	with Estrogen	without Estrogen	with Estrogen
		0.003838	0.003842	0.002332	0.268872
		0.003959	0.006798	0.173064	0.29199
		0.00368	0.006121	0.50475	0.018027
		0.00546	0.004314	0.004617	0.214373
		0.002248	0.004518	0.001843	0.001172
		0.002959	0.003383	0.003649	0.005558
		0.004823	0.004709	0.001437	0.081295
		0.001579	0.00677	0.001232	0.148122
		0.003849	0.004477	0.083692	0.00272
		0.002975	0.004573	0.216168	0.00401
		0.002701	0.002438	0.284365	0.034242
		0.002253	0.00336	0.056967	0.224263
		0.001422	0.00455	0.007513	0.140988
		0.001632	0.001962	0.001316	0.486168
		0.001416	0.004168	0.003012	0.132243
		0.002369	0.001267	0.001348	0.003201
		0.001422	0.003896	0.001616	0.001635
		0.001385	0.001721	0.002864	0.081513
		0.001969	0.004114	0.001116	0.386167
		0.003517	0.003165	0.333209	0.070628
		0.001304	0.000939	0.20433	0.080464
		0.000957	0.003323	0.002999	0.007889
		0.001112	-0.00137	0.158616	0.647569
		0.001846	0.002562	0.002343	0.505311
		0.001415	-0.00147	0.361861	0.300727
		0.000558	0.00104	0.001651	0.155805
		0.001957	-0.0032	0.002261	0.68638
		0.002643	0.002638	0.002216	0.086755
		0.000509	0.002435	0.001001	0.067248
		0.001494	0.001903	0.00199	0.232413
		0.001768	0.002917	0.004872	0.038304
		0.000664	0.002004	0.061125	0.48408
		0.000924	0.001345	0.05202	0.122371
		0.001279	0.004312	0.001586	0.212297
		0.001613	-0.00327	0.001435	0.059105
		0.001342	0.003704	0.105462	0.088429
		0.00212	0.003907	0.316651	0.06253
		0.002543	-5.1e-05	0.092076	0.208492
		0.001356	0.002359	0.025047	0.206538
		8.24e-05	0.003501	0.16375	0.232793
				0.001789	0.203951
S3C Ex vivo cultured community
		Relative sialidase activity
		Envigo				Jackson
	Replicate	Microbiota Pool 1	Microbiota Pool 2	Microbiota Pool 3	Microbiota Pool 4	Microbiota Pool 1	Microbiota Pool 2	Microbiota Pool 3	Microbiota Pool 4
	1	50.6191	46.9828	50.5501	29.6632	2.49639	2.68193	2.28359	2.44568
	2	72.3835	72.5713	74.3573	49.192	6.32313	6.27664	5.52135	6.13893
S3F Sialidase activity in bacterial isolates
		Fluorescence (440 nm)
	Time [min]	B. theta (97 %)	B. dorei (99 %)	E. gallinarum/casse (99 %)	Buffer
	0	501	506	449	477
	2	511	511	459	482
	4	521	519	461	479
	6	498	485	459	474
	8	540	540	457	474
	10	589	578	467	474
	12	613	595	471	477
	14	672	636	476	476
	16	679	636	480	472
	18	699	635	479	467
	20	676	611	477	456
	22	752	670	473	444
	24	800	691	467	437
	26	828	714	472	435
	28	892	749	483	444
	30	894	746	499	454
	32	899	729	516	462
	34	869	702	534	473
	36	954	769	548	475
	38	1001	785	560	480
	40	1023	804	570	480
	42	1090	852	574	479
	43.9983	1084	835	580	478
	46	1084	833	580	479
	47.9983	1026	785	593	485
	50	1077	839	605	491
	51.9983	1142	875	621	497
	53.9983	1144	881	643	506
	55.9983	1212	931	651	507
	57.9983	1218	923	657	503
	59.9983	1226	927	655	499
	61.9983	1170	876	656	495
	63.9983	1175	893	655	490
	65.9983	1264	950	664	494
	67.9983	1271	951	670	492
	69.9983	1295	982	668	487
	71.9983	1350	1014	665	478
	73.9983	1323	1005	656	468
	75.9983	1325	993	646	457
	77.9983	1241	935	637	451
	79.9983	1291	989	638	447
	81.9983	1364	1039	650	454
	83.9983	1348	1027	665	464
	85.9983	1387	1072	681	472
	87.9983	1417	1090	699	480
	89.9983	1401	1084	715	487
	91.9983	1380	1059	724	490
	93.9983	1291	1003	735	493
	95.9983	1352	1069	741	493
	97.9983	1415	1111	742	492
	99.9983	1403	1106	740	491
	101.998	1427	1139	749	496
	103.998	1476	1179	763	503
	105.998	1442	1162	774	509
	107.998	1436	1155	793	517
	109.998	1357	1092	809	525
	111.998	1342	1107	815	523
	113.998	1427	1186	812	516
	115.998	1450	1193	810	513
	117.998	1438	1204	808	510

## Sheet: S4 Fig
S4 Fig. Fusobacterium vaginal colonization and sialic acid foraging in C57BL/6 mice from Envigo
S4A Vaginal bacterial burden
		F. nucleatum CFU / mL
		1 dpi		3 dpi		6 dpi		8 dpi		days post inoculation
		F. nuc.WT	F. nuc. Ω siaT	F. nuc.WT	F. nuc. Ω siaT	F. nuc.WT	F. nuc. Ω siaT	F. nuc.WT	F. nuc. Ω siaT
		68000000	6800000	18400000	200	72000000	1840000	14400000	5200000
		52000000	22400000	54700000	288000000	5520000000	212000	43000000	2080000
		116000000	1960000	49500000	16500000	1900000000	200	285000000	200
		3000000	5200	28000000	6400	16800000	5200000	19300000	4840000
		1400000	7000000	30400000	4000	36400000	350000	5500000	204000
		1400000	280000000	13000000	920000	6800000	14000000	19600000	10800000
		45000000	840000	9600000	7200000	22800000	560000000	6400000	22500000
		80000000	720000000	52000000	5600000	12000000	26800000	1400000	25000000
		60000000	10000000	24000000	68000000	600000	124000000	60000	6000000
		80000000	1160000	295000000	164000	15600000	6800000	18000000	1100000
		8400000	16400000	8800000	20800000	5600000	22800000	7200000	11600000
		24400000	2560000	28000000	14400	9600000	200	16000000	200
		5600000	96000000	600000000	260000	80000000	13200000	48000000	26400000
		30000000	64000000	148000	17600000	7600000	480000	7200000	368000
		52000000	14800000	35200000	4000000	9600000	44000	4800000	11600
		28800000	76000000	15600000	21600000	21600000	7600000	14000000	17600000
		40000000	3600000	3880000	12000000	20000000	15600000	8000000	12800000
		20800000	4840000	24400000	2400000	4400000	3520000	4800000	1920000
		20800000	10000000	132000000	3300	400000	200	840000	200
			7600000		64000000		200		7200
			7200000		8000000		12800000		6000000
S4B Vaginal sialic acid (d8 washes)
			Free Neu5Ac [µM]
			F. nuc.WT	F. nuc. Ω siaT
			3.75067	9.16968
			10.0624	13.9855
			6.29116	2.66704
			9.87416	3.65457
				4.62323
			Total Neu5Ac [µM]
			F. nuc.WT	F. nuc. Ω siaT
			24.3447	66.675
			26.2737	10.7225
			16.4367	39.0347
			17.0775	28.8533
				40.3717

[truncated: 3 more sheets: S5 Fig, S6 Fig, S7 Fig]
