# Supplementary material for: Glycan cross-feeding supports mutualism between Fusobacterium and the vaginal microbiota
Source: PLoS Biol. 2020 Aug 25;18(8):e3000788. doi: 10.1371/journal.pbio.3000788 (PMC7447053; doi:10.1371/journal.pbio.3000788)
Supplement: S2 Data — (XLSX) [file pbio.3000788.s014.xlsx]

## Sheet: Fig S3D
Log transformed data for the heatmap
	Pooled vaginal wash																Ex vivo cultured community
Estrogen	without Estrogen				with Estrogen				without Estrogen				with Estrogen				without Estrogen				with Estrogen				without Estrogen				with Estrogen
Vendor	Jackson				Jackson				Envigo				Envigo				Jackson				Jackson				Envigo				Envigo
Microbiota Pool	1	2	3	4	1	2	3	4	5	6	7	8	5	6	7	8	1	2	3	4	1	2	3	4	5	6	7	8	5	6	7	8
Staphylococcus_OTU1	-0.322393	0.000434077	-0.111259	-1.4318	-0.385537	-0.011441	-0.195613	-0.274088	-3	-2.99957	-0.486348	-0.839066	-0.184856	-3	-0.126679	-0.459236	-3	0.000434077	-3	-3	-3	-0.0609802	-3	-3	-3	-3.00087	-3.00043	-3	-3	-2.99957	-3	-3
Streptococcus_OTU5	-3	-3	-3	-3	-3.00043	-3	-3.00043	-3	-0.318759	-1.82347	-0.759016	-0.305829	-0.854306	-0.946922	-0.966576	-0.734748	-3	-3	-3	-3	-3	-3	-3	-3	-3	-3.00087	-3.00043	-3	-3	-2.99957	-3	-3
Fusobacterium_OTU3	-1.34679	-3	-1.88606	-3	-1.82434	-1.82391	-3.00043	-1.82391	-1.03152	-2.99957	-1.3661	-1.49528	-3.00043	-3	-1.92082	-2.99957	-3	-3	-3	-3	-3	-3	-3	-3	-3	-3.00087	-3.00043	-3	-3	-2.99957	-3	-3
Staphylococcus_arlettae_OTU11	-1.284	-3	-1.45593	-3	-0.629366	-3	-1.60249	-1.08619	-3	-2.99957	-2.99957	-3.00043	-0.759885	-3	-3	-1.63784	-3	-3	-3	-3	-3	-3	-3	-3	-3	-3.00087	-3.00043	-3	-3	-2.99957	-3	-3
Enterococcus_faecalis_OTU2	-0.449772	-3	-3	-0.127261	-0.799037	-3	-1.03195	-0.539102	-0.500313	-1.79545	-2.99957	-3.00043	-1.43223	-0.308919	-3	-1.79545	-0.0599818	-3	-0.111821	-0.130768	-0.0390538	-1.63827	-0.0974532	-0.112383	-0.649752	-1.55371	-3.00043	-3	-3	-1.04532	-3	-0.467246
Enterococcus_faecalis_OTU9	-1.11351	-3	-3	-0.657577	-3.00043	-3	-1.60249	-1.06048	-3	-2.99957	-2.99957	-3.00043	-3.00043	-3	-3	-2.99957	-0.882729	-3	-0.640165	-0.627088	-1.22915	-3	-0.692504	-0.638272	-3	-3.00087	-3.00043	-3	-3	-2.99957	-3	-3
Enterococcus casseliflavus/gallinarum_OTU4	-3	-3	-3	-3	-3.00043	-3	-3.00043	-3	-3	-0.349258	-0.679419	-0.72168	-3.00043	-0.399027	-0.863279	-2.99957	-3	-3	-3	-3	-3	-1.63827	-3	-3	-0.10902	-0.378654	-0.208042	-0.524329	-0.175224	-0.511015	-0.0861861	-3
Enterobacteriaceae_OTU6	-3	-3	-3	-3	-3.00043	-3	-3.00043	-3	-3	-1.35611	-1.82347	-3.00043	-3.00043	-3	-3	-2.99957	-3	-3	-3	-3	-3	-3	-3	-3	-3	-1.23002	-0.433408	-0.610834	-0.476254	-0.869232	-0.739929	-0.473661
Bacteroides_uniformis_OTU8	-3	-3	-3	-3	-3.00043	-3	-3.00043	-3	-3	-1.11307	-2.99957	-3.00043	-3.00043	-3	-3	-2.99957	-3	-3	-3	-1.56864	-1.52288	-1.11919	-3	-3	-3	-0.706401	-3.00043	-3	-3	-0.479737	-3	-1.60206
Bacteroides_thetaiotaomicron_OTU13	-3	-3	-3	-3	-3.00043	-3	-3.00043	-3	-3	-2.99957	-2.99957	-3.00043	-3.00043	-3	-3	-2.99957	-3	-3	-3	-3	-3	-1.85387	-3	-3	-3	-0.983834	-3.00043	-3	-3	-0.938868	-3	-3
Streptococcus_agalactiae_OTU7	-3	-3	-3	-3	-3.00043	-3	-3.00043	-3	-3	-2.99957	-2.99957	-1.14918	-3.00043	-3	-3	-0.878992	-3	-3	-3	-3	-3	-3	-3	-3	-3	-3.00087	-3.00043	-0.338187	-3	-2.99957	-3	-0.519993
Lactobacillus_animalis_OTU10	-3	-3	-3	-3	-3.00043	-3	-3.00043	-3	-1.05061	-0.978376	-0.665112	-3.00043	-3.00043	-3	-3	-2.99957	-3	-3	-3	-3	-3	-3	-3	-3	-3	-3.00087	-1.82434	-3	-3	-1.58459	-3	-3
Pasteurellaceae_OTU18	-3	-3	-3	-3	-3.00043	-3	-3.00043	-3	-1.56864	-2.99957	-1.63784	-1.1312	-3.00043	-3	-3	-2.99957	-3	-3	-3	-3	-3	-3	-3	-3	-3	-3.00087	-3.00043	-3	-3	-2.99957	-3	-3
Prevotella_amnii_OTU26	-3	-3	-1.88606	-3	-3.00043	-3	-1.82434	-3	-3	-2.99957	-2.99957	-3.00043	-3.00043	-3	-3	-2.99957	-3	-3	-3	-3	-3	-3	-3	-3	-3	-3.00087	-3.00043	-3	-3	-2.99957	-3	-3
Gardnerella_vaginalis_OTU25	-3	-3	-1.60206	-3	-3.00043	-3	-1.65801	-3	-3	-2.99957	-2.99957	-3.00043	-3.00043	-3	-3	-2.99957	-3	-3	-3	-3	-3	-3	-3	-3	-3	-3.00087	-3.00043	-3	-3	-2.99957	-3	-3
Atopobium_vaginae_OTU14	-3	-3	-1.16749	-3	-3.00043	-3	-0.979245	-3	-3	-2.99957	-2.99957	-3.00043	-3.00043	-3	-3	-2.99957	-3	-3	-3	-3	-3	-3	-3	-3	-3	-3.00087	-3.00043	-3	-3	-2.99957	-3	-3
Lactobacillus_gasseri_OTU21	-3	-3	-1.3279	-3	-3.00043	-3	-1.29286	-3	-3	-2.99957	-2.99957	-3.00043	-3.00043	-3	-3	-2.99957	-3	-3	-3	-3	-3	-3	-3	-3	-3	-3.00087	-3.00043	-3	-3	-2.99957	-3	-3
Lactobacillus_iners_OTU22	-3	-3	-1.48149	-3	-3.00043	-3	-1.44413	-3	-3	-2.99957	-2.99957	-3.00043	-3.00043	-3	-3	-2.99957	-3	-3	-3	-3	-3	-3	-3	-3	-3	-3.00087	-3.00043	-3	-3	-2.99957	-3	-3
Staphylococcus_lentus_OTU12	-3	-3	-3	-3	-3.00043	-3	-3.00043	-3	-3	-2.99957	-2.99957	-3.00043	-3.00043	-3	-3	-0.546247	-3	-3	-3	-3	-3	-3	-3	-3	-3	-3.00087	-3.00043	-3	-3	-2.99957	-3	-3
Delftia_OTU15	-3	-3	-3	-3	-1.2151	-3	-3.00043	-3	-3	-2.99957	-2.99957	-3.00043	-3.00043	-3	-3	-1.69854	-3	-3	-3	-3	-3	-3	-3	-3	-3	-3.00087	-3.00043	-3	-3	-2.99957	-3	-3
Propionibacterium_acnes_OTU16	-3	-3	-3	-3	-1.06091	-1.85387	-3.00043	-3	-3	-2.99957	-2.99957	-3.00043	-3.00043	-3	-3	-2.99957	-3	-3	-3	-3	-3	-3	-3	-3	-3	-3.00087	-3.00043	-3	-3	-2.99957	-3	-3
Prevotella_stercorea_OTU33	-3	-3	-3	-3	-1.67821	-3	-3.00043	-3	-3	-2.99957	-2.99957	-3.00043	-3.00043	-3	-3	-2.99957	-3	-3	-3	-3	-3	-3	-3	-3	-3	-3.00087	-3.00043	-3	-3	-2.99957	-3	-3
Prevotella_copri_OTU31	-3	-3	-3	-3	-1.72168	-3	-3.00043	-3	-3	-2.99957	-2.99957	-3.00043	-3.00043	-3	-3	-2.99957	-3	-3	-3	-3	-3	-3	-3	-3	-3	-3.00087	-3.00043	-3	-3	-2.99957	-3	-3
Enterococcus_hirae_OTU28	-3	-3	-3	-3	-3.00043	-3	-3.00043	-3	-3	-1.63784	-2.99957	-3.00043	-3.00043	-3	-3	-2.99957	-3	-3	-3	-3	-3	-3	-3	-3	-3	-3.00087	-3.00043	-3	-3	-2.99957	-3	-3
Bacteroides_dorei_OTU24	-3	-3	-3	-3	-3.00043	-3	-3.00043	-3	-3	-1.76912	-2.99957	-3.00043	-3.00043	-3	-3	-2.99957	-3	-3	-3	-3	-3	-3	-3	-3	-3	-3.00087	-3.00043	-3	-3	-2.99957	-3	-3
Parabacteroides_faecis_OTU17	-3	-3	-3	-3	-3.00043	-3	-3.00043	-3	-3	-0.814874	-2.99957	-3.00043	-3.00043	-3	-3	-2.99957	-3	-3	-3	-3	-3	-3	-3	-3	-3	-1.16836	-3.00043	-3	-3	-2.99957	-3	-3
Parabacteroides_distasonis_OTU19	-3	-3	-3	-3	-3.00043	-3	-3.00043	-3	-3	-1.4085	-2.99957	-3.00043	-3.00043	-3	-3	-2.99957	-3	-3	-3	-3	-3	-3	-3	-3	-3	-1.31067	-3.00043	-3	-3	-2.99957	-3	-3
Parasutterella_excrementihominis_OTU20	-3	-3	-3	-3	-3.00043	-3	-3.00043	-3	-3	-1.79545	-2.99957	-3.00043	-3.00043	-3	-3	-2.99957	-3	-3	-3	-3	-3	-3	-3	-3	-3	-1.52375	-3.00043	-3	-3	-2.99957	-3	-3
Parabacteroides_distasonis_OTU132	-3	-3	-3	-3	-3.00043	-3	-3.00043	-3	-3	-1.49442	-2.99957	-3.00043	-3.00043	-3	-3	-2.99957	-3	-3	-3	-3	-3	-3	-3	-3	-3	-1.48235	-3.00043	-3	-3	-2.99957	-3	-3
Bacteroides_acidifaciens_OTU23	-3	-3	-3	-3	-3.00043	-3	-3.00043	-3	-3	-1.55241	-2.99957	-3.00043	-3.00043	-3	-3	-2.99957	-3	-3	-3	-3	-3	-3	-3	-3	-3	-1.60293	-3.00043	-3	-3	-2.99957	-3	-3
Sample Id ->	K21	K22	K23	K24	K29	K30	K31	K32	K17	K18	K19	K20	K25	K26	K27	K28	K1	K2	K3	K4	K5	K6	K7	K8	K9	K10	K11	K12	K13	K14	K15	K16

## Sheet: Normalized Reads Data
Sample Id ->	K1	K2	K3	K4	K5	K6	K7	K8	K9	K10	K11	K12	K13	K14	K15	K16	K17	K18	K19	K20	K21	K22	K23	K24	K25	K26	K27	K28	K29	K30	K31	K32
OTU3	0	0	0	0	0	0	0	0	0	0	0	0	0	0	0	0	92	0	42	31	44	0	12	0	0	0	11	0	14	14	0	14
OTU1	0	1000	0	0	0	868	0	0	0	0	0	0	0	0	0	0	0	0	325	144	475	1000	773	36	653	0	746	346	411	973	637	531
OTU5	0	0	0	0	0	0	0	0	0	0	0	0	0	0	0	0	479	14	173	494	0	0	0	0	139	112	107	183	0	0	0	0
OTU26	0	0	0	0	0	0	0	0	0	0	0	0	0	0	0	0	0	0	0	0	0	0	12	0	0	0	0	0	0	0	14	0
OTU25	0	0	0	0	0	0	0	0	0	0	0	0	0	0	0	0	0	0	0	0	0	0	24	0	0	0	0	0	0	0	21	0
OTU4	0	0	0	0	0	22	0	0	777	418	619	298	667	307	819	0	0	446	208	189	0	0	0	0	0	398	136	0	0	0	0	0
OTU14	0	0	0	0	0	0	0	0	0	0	0	0	0	0	0	0	0	0	0	0	0	0	67	0	0	0	0	0	0	0	104	0
OTU15	0	0	0	0	0	0	0	0	0	0	0	0	0	0	0	0	0	0	0	0	0	0	0	0	0	0	0	19	60	0	0	0
OTU72	0	0	0	0	0	0	0	0	0	0	0	0	0	0	0	0	0	0	0	0	0	0	0	0	0	0	0	0	0	0	0	0
OTU6	0	0	0	0	0	0	0	0	0	58	368	244	333	134	181	335	0	43	14	0	0	0	0	0	0	0	0	0	0	0	0	0
OTU21	0	0	0	0	0	0	0	0	0	0	0	0	0	0	0	0	0	0	0	0	0	0	46	0	0	0	0	0	0	0	50	0
OTU27	0	0	0	0	0	0	0	0	0	0	0	0	0	0	0	0	0	0	0	0	0	0	0	0	0	0	0	0	0	0	0	0
OTU22	0	0	0	0	0	0	0	0	0	0	0	0	0	0	0	0	0	0	0	0	0	0	32	0	0	0	0	0	0	0	35	0
OTU2	870	0	772	739	913	22	798	771	223	27	0	0	0	89	0	340	315	15	0	0	354	0	0	745	36	490	0	15	158	0	92	288
OTU9	130	0	228	235	58	0	202	229	0	0	0	0	0	0	0	0	0	0	0	0	76	0	0	219	0	0	0	0	0	0	24	86
OTU8	0	0	0	26	29	75	0	0	0	196	0	0	0	330	0	24	0	76	0	0	0	0	0	0	0	0	0	0	0	0	0	0
OTU7	0	0	0	0	0	0	0	0	0	0	0	458	0	0	0	301	0	0	0	70	0	0	0	0	0	0	0	131	0	0	0	0
OTU23	0	0	0	0	0	0	0	0	0	24	0	0	0	0	0	0	0	27	0	0	0	0	0	0	0	0	0	0	0	0	0	0
OTU19	0	0	0	0	0	0	0	0	0	48	0	0	0	0	0	0	0	38	0	0	0	0	0	0	0	0	0	0	0	0	0	0
OTU13	0	0	0	0	0	13	0	0	0	103	0	0	0	114	0	0	0	0	0	0	0	0	0	0	0	0	0	0	0	0	0	0
OTU16	0	0	0	0	0	0	0	0	0	0	0	0	0	0	0	0	0	0	0	0	0	0	0	0	0	0	0	0	86	13	0	0
OTU10	0	0	0	0	0	0	0	0	0	0	14	0	0	25	0	0	88	104	215	0	0	0	0	0	0	0	0	0	0	0	0	0
OTU11	0	0	0	0	0	0	0	0	0	0	0	0	0	0	0	0	0	0	0	0	51	0	34	0	173	0	0	22	234	0	24	81
OTU50	0	0	0	0	0	0	0	0	0	0	0	0	0	0	0	0	0	0	0	0	0	0	0	0	0	0	0	0	0	0	0	0
OTU18	0	0	0	0	0	0	0	0	0	0	0	0	0	0	0	0	26	0	22	73	0	0	0	0	0	0	0	0	0	0	0	0
OTU132	0	0	0	0	0	0	0	0	0	32	0	0	0	0	0	0	0	31	0	0	0	0	0	0	0	0	0	0	0	0	0	0
OTU32	0	0	0	0	0	0	0	0	0	0	0	0	0	0	0	0	0	0	0	0	0	0	0	0	0	0	0	0	0	0	0	0
OTU20	0	0	0	0	0	0	0	0	0	29	0	0	0	0	0	0	0	15	0	0	0	0	0	0	0	0	0	0	0	0	0	0
OTU17	0	0	0	0	0	0	0	0	0	67	0	0	0	0	0	0	0	152	0	0	0	0	0	0	0	0	0	0	0	0	0	0
OTU24	0	0	0	0	0	0	0	0	0	0	0	0	0	0	0	0	0	16	0	0	0	0	0	0	0	0	0	0	0	0	0	0
OTU28	0	0	0	0	0	0	0	0	0	0	0	0	0	0	0	0	0	22	0	0	0	0	0	0	0	0	0	0	0	0	0	0
OTU41	0	0	0	0	0	0	0	0	0	0	0	0	0	0	0	0	0	0	0	0	0	0	0	0	0	0	0	0	0	0	0	0
OTU12	0	0	0	0	0	0	0	0	0	0	0	0	0	0	0	0	0	0	0	0	0	0	0	0	0	0	0	283	0	0	0	0
OTU31	0	0	0	0	0	0	0	0	0	0	0	0	0	0	0	0	0	0	0	0	0	0	0	0	0	0	0	0	18	0	0	0
OTU94	0	0	0	0	0	0	0	0	0	0	0	0	0	0	0	0	0	0	0	0	0	0	0	0	0	0	0	0	0	0	0	0
OTU75	0	0	0	0	0	0	0	0	0	0	0	0	0	0	0	0	0	0	0	0	0	0	0	0	0	0	0	0	0	0	0	0
OTU87	0	0	0	0	0	0	0	0	0	0	0	0	0	0	0	0	0	0	0	0	0	0	0	0	0	0	0	0	0	0	0	0
OTU121	0	0	0	0	0	0	0	0	0	0	0	0	0	0	0	0	0	0	0	0	0	0	0	0	0	0	0	0	0	0	0	0
OTU79	0	0	0	0	0	0	0	0	0	0	0	0	0	0	0	0	0	0	0	0	0	0	0	0	0	0	0	0	0	0	0	0
OTU85	0	0	0	0	0	0	0	0	0	0	0	0	0	0	0	0	0	0	0	0	0	0	0	0	0	0	0	0	0	0	0	0
OTU153	0	0	0	0	0	0	0	0	0	0	0	0	0	0	0	0	0	0	0	0	0	0	0	0	0	0	0	0	0	0	0	0
OTU33	0	0	0	0	0	0	0	0	0	0	0	0	0	0	0	0	0	0	0	0	0	0	0	0	0	0	0	0	20	0	0	0
total reads	1000	1000	1000	1000	1000	1000	1000	1000	1000	1002	1001	1000	1000	999	1000	1000	1000	999	999	1001	1000	1000	1000	1000	1001	1000	1000	999	1001	1000	1001	1000

## Sheet: Raw Reads with Taxonomy
Sample Id ->	K1	K2	K3	K4	K5	K6	K7	K8	K9	K10	K11	K12	K13	K14	K15	K16	K17	K18	K19	K20	K21	K22	K23	K24	K25	K26	K27	K28	K29	K30	K31	K32	taxonomy
OTU1	0	7229	6	16	4	3960	2	1	7	1	16	5	20	6	16	6	23	21	7470	2291	5446	6794	9717	345	2423	18	12504	3868	3812	10896	8784	6323	d:Bacteria(1.0000)	p:Firmicutes(1.0000)	c:Bacilli(1.0000)	o:Bacillales(1.0000)	f:Staphylococcaceae(0.9992)	g:Staphylococcus(0.9986)	s:Staphylococcus_saprophyticus_subsp._saprophyticus(0.0002)
OTU4	7	46	21	14	17	118	8	0	8955	7084	13208	5433	12311	4896	6942	5	9	10454	4957	3077	16	2	5	15	5	3050	2578	0	2	0	19	22	d:Bacteria(1.0000)	p:Firmicutes(1.0000)	c:Bacilli(1.0000)	o:Lactobacillales(1.0000)	f:Enterococcaceae(0.9998)	g:Enterococcus(0.9985)	s:Enterococcus_casseliflavus(0.0001)
OTU3	0	1	0	0	1	0	0	2	0	0	1	0	3	0	0	0	835	152	973	503	538	48	162	15	9	22	196	41	132	171	49	173	d:Bacteria(1.0000)	p:"Fusobacteria"(1.0000)	c:Fusobacteriia(1.0000)	o:"Fusobacteriales"(1.0000)	f:"Fusobacteriaceae"(1.0000)	g:Fusobacterium(1.0000)
OTU2	1469	18	3045	11135	2871	125	1261	1347	3194	614	4	2	75	1743	4	4052	2900	428	8	10	4892	1	79	8210	184	3605	0	196	1545	0	1707	4459	d:Bacteria(1.0000)	p:Firmicutes(1.0000)	c:Bacilli(1.0000)	o:Lactobacillales(1.0000)	f:Enterococcaceae(0.9994)	g:Enterococcus(0.9986)	s:Enterococcus_faecalis(0.8176)
OTU6	0	1	16	12	2	14	1	6	0	1002	7966	4380	6307	2084	1579	4028	0	1013	336	54	0	0	15	0	1	48	7	101	0	0	15	0	d:Bacteria(1.0000)	p:"Proteobacteria"(1.0000)	c:Gammaproteobacteria(1.0000)	o:"Enterobacteriales"(1.0000)	f:Enterobacteriaceae(1.0000)	g:Escherichia/Shigella(0.0001)	s:Escherichia_coli(0.0001)
OTU5	2	0	0	2	0	0	0	0	5	0	7	21	0	0	0	0	4272	331	3989	7924	3	0	5	0	520	709	1794	2053	0	0	0	0	d:Bacteria(1.0000)	p:Firmicutes(1.0000)	c:Bacilli(1.0000)	o:Lactobacillales(1.0000)	f:Streptococcaceae(1.0000)	g:Streptococcus(1.0000)
OTU7	0	9	0	19	0	8	0	4	0	0	1	8246	1	0	0	3591	0	0	0	1215	0	11	0	0	0	0	9	1481	0	0	0	0	d:Bacteria(1.0000)	p:Firmicutes(1.0000)	c:Bacilli(1.0000)	o:Lactobacillales(1.0000)	f:Streptococcaceae(0.9994)	g:Streptococcus(0.9982)	s:Streptococcus_agalactiae(0.8118)
OTU8	2	21	7	299	86	344	0	1	62	3379	67	7	7	4991	46	288	0	1776	0	0	0	0	0	0	0	10	0	0	0	0	0	0	d:Bacteria(1.0000)	p:"Bacteroidetes"(1.0000)	c:"Bacteroidia"(1.0000)	o:"Bacteroidales"(1.0000)	f:Bacteroidaceae(0.9992)	g:Bacteroides(0.9966)	s:Bacteroides_uniformis(0.8118)
OTU9	0	0	0	1	0	4	0	0	0	48	367	0	0	527	9	0	873	2568	5094	5	0	0	0	0	0	8	19	0	0	0	0	0	d:Bacteria(1.0000)	p:Firmicutes(1.0000)	c:Bacilli(1.0000)	o:Lactobacillales(1.0000)	f:Lactobacillaceae(1.0000)	g:Lactobacillus(1.0000)	s:Lactobacillus_animalis(0.2184)
OTU10	0	0	0	0	0	0	0	0	0	0	0	0	2	0	1	0	3	0	0	99	585	0	431	12	647	10	8	244	2165	0	335	963	d:Bacteria(1.0000)	p:Firmicutes(1.0000)	c:Bacilli(1.0000)	o:Bacillales(1.0000)	f:Staphylococcaceae(1.0000)	g:Staphylococcus(0.9986)	s:Staphylococcus_arlettae(0.0002)
OTU16	0	1	0	0	0	2	0	0	0	1311	0	0	0	0	0	0	0	3628	0	6	0	0	0	0	0	0	0	0	0	0	0	0	d:Bacteria(1.0000)	p:"Bacteroidetes"(1.0000)	c:"Bacteroidia"(1.0000)	o:"Bacteroidales"(0.9998)	f:"Porphyromonadaceae"(0.9996)	g:Parabacteroides(0.0000)	s:Parabacteroides_faecis(0.0000)
OTU12	0	6	1	27	8	60	0	0	10	1797	7	1	1	1750	6	21	0	223	0	8	0	0	0	0	0	2	0	0	0	0	2	0	d:Bacteria(1.0000)	p:"Bacteroidetes"(1.0000)	c:"Bacteroidia"(1.0000)	o:"Bacteroidales"(1.0000)	f:Bacteroidaceae(1.0000)	g:Bacteroides(0.9977)	s:Bacteroides_thetaiotaomicron(0.0002)
OTU11	0	0	0	0	0	0	0	0	0	0	0	0	0	0	0	0	0	0	0	5	0	0	1	0	0	0	0	3145	0	0	0	1	d:Bacteria(1.0000)	p:Firmicutes(1.0000)	c:Bacilli(1.0000)	o:Bacillales(1.0000)	f:Staphylococcaceae(0.9991)	g:Staphylococcus(0.9962)	s:Staphylococcus_lentus(0.5452)
OTU13	0	0	1	0	0	0	2	0	0	0	0	0	0	0	55	0	0	0	6	0	0	0	871	0	0	0	0	0	0	0	1439	0	d:Bacteria(1.0000)	p:"Actinobacteria"(1.0000)	c:Actinobacteria(1.0000)	o:Coriobacteriales(1.0000)	f:Coriobacteriaceae(1.0000)	g:Atopobium(0.9962)	s:Atopobium_vaginae(0.7187)
OTU20	0	0	0	0	0	0	1	0	0	0	0	0	0	0	34	0	0	0	4	0	7	1	643	0	6	7	5	0	0	6	825	8	d:Bacteria(1.0000)	p:Firmicutes(1.0000)	c:Bacilli(1.0000)	o:Lactobacillales(1.0000)	f:Lactobacillaceae(1.0000)	g:Lactobacillus(1.0000)	s:Lactobacillus_gasseri(0.2184)
OTU21	0	0	0	0	0	0	1	0	0	0	0	0	0	0	25	0	0	0	9	0	0	0	454	1	0	0	5	12	0	0	634	0	d:Bacteria(1.0000)	p:Firmicutes(1.0000)	c:Bacilli(1.0000)	o:Lactobacillales(1.0000)	f:Lactobacillaceae(1.0000)	g:Lactobacillus(1.0000)	s:Lactobacillus_iners(0.8176)
OTU17	1	0	0	0	0	0	0	0	0	0	1	1	0	0	0	0	233	33	520	1151	0	0	0	0	0	2	7	14	0	0	0	0	d:Bacteria(1.0000)	p:"Proteobacteria"(1.0000)	c:Gammaproteobacteria(1.0000)	o:Pasteurellales(0.9995)	f:Pasteurellaceae(0.9990)	g:Mannheimia(0.0000)	s:Mannheimia_ruminalis(0.0000)
OTU18	0	8	1	17	1	0	0	0	0	925	0	0	0	0	0	0	0	928	0	4	0	0	0	0	0	0	0	0	48	0	0	0	d:Bacteria(1.0000)	p:"Bacteroidetes"(1.0000)	c:"Bacteroidia"(1.0000)	o:"Bacteroidales"(1.0000)	f:"Porphyromonadaceae"(0.9998)	g:Parabacteroides(0.9980)	s:Parabacteroides_distasonis(0.0104)
OTU14	0	1	2	0	1	37	0	0	0	0	6	0	0	1	0	4	8	13	9	12	55	30	6	10	10	19	39	220	555	33	11	74	d:Bacteria(1.0000)	p:"Proteobacteria"(1.0000)	c:Betaproteobacteria(1.0000)	o:Burkholderiales(1.0000)	f:Comamonadaceae(1.0000)	g:Delftia(0.9984)	s:Delftia_lacustris(0.2184)
OTU15	0	0	0	4	0	13	0	0	0	0	1	0	0	0	1	0	6	6	6	0	100	59	3	7	20	0	6	58	801	186	2	41	d:Bacteria(1.0000)	p:"Actinobacteria"(1.0000)	c:Actinobacteria(1.0000)	o:Actinomycetales(1.0000)	f:Propionibacteriaceae(0.9994)	g:Propionibacterium(0.9981)	s:Propionibacterium_acnes(0.7154)
OTU287	1	2	0	0	0	4	0	0	0	544	0	0	0	0	0	0	0	699	0	0	0	0	0	0	0	0	0	0	1	0	0	0	d:Bacteria(1.0000)	p:"Bacteroidetes"(1.0000)	c:"Bacteroidia"(1.0000)	o:"Bacteroidales"(1.0000)	f:"Porphyromonadaceae"(0.9996)	g:Parabacteroides(0.9965)	s:Parabacteroides_distasonis(0.0001)
OTU23	1	0	0	10	0	1	0	0	0	417	0	0	0	0	0	0	0	646	0	0	0	0	0	0	0	0	0	0	0	0	0	0	d:Bacteria(1.0000)	p:"Bacteroidetes"(1.0000)	c:"Bacteroidia"(1.0000)	o:"Bacteroidales"(1.0000)	f:Bacteroidaceae(1.0000)	g:Bacteroides(0.9977)	s:Bacteroides_acidifaciens(0.8069)
OTU27	0	0	0	0	0	0	0	0	0	0	0	0	0	0	23	0	0	0	0	0	0	0	307	0	0	0	1	0	0	0	283	0	d:Bacteria(1.0000)	p:"Actinobacteria"(1.0000)	c:Actinobacteria(1.0000)	o:Bifidobacteriales(1.0000)	f:Bifidobacteriaceae(1.0000)	g:Gardnerella(0.9984)	s:Gardnerella_vaginalis(0.7480)
OTU19	0	2	0	0	0	0	0	0	0	498	0	0	0	0	0	0	0	359	0	0	0	0	5	0	0	0	0	0	0	0	0	0	d:Bacteria(1.0000)	p:"Proteobacteria"(1.0000)	c:Betaproteobacteria(0.9999)	o:Burkholderiales(0.9997)	f:Sutterellaceae(0.9991)	g:Parasutterella(0.0029)	s:Parasutterella_excrementihominis(0.0029)
OTU31	0	0	0	0	0	0	0	0	0	6	0	0	0	2	0	0	0	535	0	4	2	0	0	0	0	0	0	0	0	0	2	0	d:Bacteria(1.0000)	p:Firmicutes(1.0000)	c:Bacilli(1.0000)	o:Lactobacillales(1.0000)	f:Enterococcaceae(0.9994)	g:Enterococcus(0.9984)	s:Enterococcus_hirae(0.0002)
OTU29	0	0	0	0	0	0	0	0	0	0	0	0	0	0	12	0	0	0	0	0	0	0	146	0	0	0	36	0	0	0	189	0	d:Bacteria(1.0000)	p:"Bacteroidetes"(1.0000)	c:"Bacteroidia"(1.0000)	o:"Bacteroidales"(1.0000)	f:"Prevotellaceae"(1.0000)	g:Prevotella(1.0000)	s:Prevotella_amnii(0.7480)
OTU24	0	0	0	0	0	0	0	0	0	0	0	0	0	0	0	0	0	384	0	3	0	0	0	0	0	0	0	0	0	0	0	0	d:Bacteria(1.0000)	p:"Bacteroidetes"(1.0000)	c:"Bacteroidia"(1.0000)	o:"Bacteroidales"(1.0000)	f:Bacteroidaceae(1.0000)	g:Bacteroides(1.0000)	s:Bacteroides_dorei(0.7447)
OTU55	0	0	0	0	0	0	0	0	0	0	0	0	0	0	5	0	0	0	3	0	1	0	93	0	0	0	0	0	0	0	86	0	d:Bacteria(1.0000)	p:Firmicutes(1.0000)	c:Bacilli(1.0000)	o:Lactobacillales(0.9999)	f:Aerococcaceae(0.9996)	g:Aerococcus(0.9973)	s:Aerococcus_christensenii(0.0001)
OTU38	0	0	0	0	1	0	0	0	0	0	0	0	3	0	0	0	0	0	0	0	58	0	0	0	0	0	0	0	163	0	0	0	d:Bacteria(1.0000)	p:"Bacteroidetes"(1.0000)	c:"Bacteroidia"(1.0000)	o:"Bacteroidales"(1.0000)	f:"Prevotellaceae"(1.0000)	g:Prevotella(0.9982)	s:Prevotella_copri(0.7729)
OTU33	0	0	0	0	0	0	0	0	0	3	0	0	0	0	0	0	0	145	0	0	0	0	0	0	0	0	0	0	101	0	0	0	d:Bacteria(1.0000)	p:"Bacteroidetes"(1.0000)	c:"Bacteroidia"(1.0000)	o:"Bacteroidales"(1.0000)	f:Bacteroidaceae(1.0000)	g:Bacteroides(1.0000)
OTU30	0	2	0	2	0	0	0	0	0	0	0	0	0	0	0	0	0	2	3	5	0	2	1	0	2	29	12	39	60	6	3	31	d:Bacteria(1.0000)	p:"Proteobacteria"(1.0000)	c:Alphaproteobacteria(1.0000)	o:Rhizobiales(0.9999)	f:Rhizobiaceae(0.9996)	g:Rhizobium(0.9965)	s:Rhizobium_radiobacter(0.0104)
OTU34	0	0	0	0	0	0	0	0	0	0	0	0	0	0	0	0	0	210	0	0	0	0	0	0	0	0	0	0	0	0	0	0	d:Bacteria(1.0000)	p:"Proteobacteria"(1.0000)	c:Betaproteobacteria(0.9999)	o:Burkholderiales(0.9578)	f:Sutterellaceae(0.0000)	g:Parasutterella(0.0000)	s:Parasutterella_excrementihominis(0.0000)
OTU40	0	0	0	0	0	0	0	0	0	0	0	0	0	0	0	0	0	0	0	0	9	0	0	0	0	0	0	0	182	0	0	0	d:Bacteria(1.0000)	p:"Bacteroidetes"(1.0000)	c:"Bacteroidia"(1.0000)	o:"Bacteroidales"(1.0000)	f:"Prevotellaceae"(1.0000)	g:Prevotella(1.0000)	s:Prevotella_stercorea(0.7176)
OTU57	0	0	0	0	0	0	0	0	0	0	0	0	0	0	7	0	0	0	0	0	0	0	66	1	0	0	0	0	0	7	37	0	d:Bacteria(1.0000)	p:Firmicutes(1.0000)	c:Negativicutes(0.9999)	o:Selenomonadales(0.9988)	f:Veillonellaceae(0.9826)	g:Megasphaera(0.0000)	s:Megasphaera_sueciensis(0.0000)
OTU83	0	0	0	0	0	0	0	0	0	0	0	0	0	0	3	0	0	0	0	0	0	0	53	0	0	0	0	0	0	0	51	0	d:Bacteria(1.0000)	p:Firmicutes(1.0000)	c:Clostridia(0.9996)	o:Clostridiales(0.9916)	f:Clostridiales_Incertae_Sedis_XI(0.0000)	g:Parvimonas(0.0000)	s:Parvimonas_micra(0.0000)
OTU92	0	0	1	0	0	0	0	0	0	0	0	0	0	0	6	0	0	0	0	0	0	0	41	0	0	0	0	0	0	0	42	0	d:Bacteria(1.0000)	p:"Bacteroidetes"(1.0000)	c:"Bacteroidia"(1.0000)	o:"Bacteroidales"(1.0000)	f:"Prevotellaceae"(0.9991)	g:Prevotella(0.9962)	s:Prevotella_buccalis(0.5452)
OTU48	0	0	0	0	0	0	0	0	0	0	0	0	0	0	0	0	0	0	0	0	0	0	0	0	0	0	0	0	90	0	0	0	d:Bacteria(1.0000)	p:Firmicutes(1.0000)	c:Clostridia(0.9999)	o:Clostridiales(0.9999)	f:Ruminococcaceae(0.9996)	g:Faecalibacterium(0.9985)	s:Faecalibacterium_prausnitzii(0.7946)
OTU39	0	0	0	0	0	0	0	0	0	0	1	0	0	0	0	0	1	0	0	0	19	0	0	1	0	0	0	0	78	0	2	8	d:Bacteria(1.0000)	p:"Proteobacteria"(1.0000)	c:Alphaproteobacteria(1.0000)	o:Rhizobiales(1.0000)	f:Rhizobiaceae(0.9994)	g:Rhizobium(0.9972)	s:Rhizobium_lusitanum(0.5452)
OTU85	0	0	0	0	0	0	0	0	0	0	2	0	0	0	3	0	0	0	0	0	0	0	43	0	0	0	0	0	0	0	42	0	d:Bacteria(1.0000)	p:"Tenericutes"(1.0000)	c:Mollicutes(1.0000)	o:Mycoplasmatales(1.0000)	f:Mycoplasmataceae(1.0000)	g:Mycoplasma(1.0000)	s:Mycoplasma_hominis(0.7187)
OTU146	0	0	0	0	0	0	0	0	0	0	0	0	0	0	5	0	0	0	0	0	0	0	45	0	0	0	0	0	0	0	26	0	d:Bacteria(1.0000)	p:"Bacteroidetes"(1.0000)	c:"Bacteroidia"(1.0000)	o:"Bacteroidales"(1.0000)	f:"Prevotellaceae"(1.0000)	g:Prevotella(0.9977)	s:Prevotella_timonensis(0.5452)
OTU59	0	0	0	0	0	0	0	0	0	0	0	0	0	0	0	0	0	3	0	0	3	0	2	0	1	0	1	0	35	0	0	0	d:Bacteria(1.0000)	p:"Actinobacteria"(1.0000)	c:Actinobacteria(1.0000)	o:Actinomycetales(1.0000)	f:Corynebacteriaceae(1.0000)	g:Corynebacterium(0.9986)	s:Corynebacterium_tuberculostearicum(0.8118)
OTU158	0	0	0	0	0	0	0	0	0	0	0	0	0	0	1	0	0	0	0	0	0	0	16	0	0	0	0	0	0	0	29	0	d:Bacteria(1.0000)	p:Firmicutes(1.0000)	c:Bacilli(1.0000)	o:Bacillales(0.9998)	f:Bacillales_Incertae_Sedis_XI(0.9990)	g:Gemella(0.9970)	s:Gemella_asaccharolytica(0.7606)
OTU47	0	0	0	0	0	1	0	0	0	1	0	0	0	0	0	0	1	0	0	1	0	0	0	4	0	0	0	0	62	0	0	0	d:Bacteria(1.0000)	p:"Proteobacteria"(1.0000)	c:Alphaproteobacteria(1.0000)	o:Rhizobiales(1.0000)	f:Brucellaceae(0.9992)	g:Ochrobactrum(0.9976)	s:Ochrobactrum_cytisi(0.0104)
OTU232	0	0	0	0	0	0	0	0	0	0	0	0	0	0	0	0	0	0	0	0	0	0	0	0	0	0	0	0	89	0	0	0	d:Bacteria(1.0000)	p:"Bacteroidetes"(1.0000)	c:"Bacteroidia"(1.0000)	o:"Bacteroidales"(1.0000)	f:"Prevotellaceae"(0.9996)	g:Prevotella(0.9973)	s:Prevotella_copri(0.0001)
OTU332	0	0	0	0	0	0	0	0	0	68	0	0	0	0	0	0	0	18	0	0	0	0	0	0	0	0	0	0	0	0	0	0	d:Bacteria(1.0000)	p:"Bacteroidetes"(1.0000)	c:"Bacteroidia"(1.0000)	o:"Bacteroidales"(1.0000)	f:Bacteroidaceae(0.9992)	g:Bacteroides(0.9972)	s:Bacteroides_uniformis(0.0000)
OTU56	0	0	0	0	0	0	0	0	0	0	0	0	0	0	0	0	0	0	10	5	0	0	3	0	1	0	0	3	0	6	6	0	d:Bacteria(1.0000)	p:"Proteobacteria"(1.0000)	c:Gammaproteobacteria(1.0000)	o:Xanthomonadales(0.9997)	f:Xanthomonadaceae(0.9993)	g:Stenotrophomonas(0.0001)	s:Stenotrophomonas_maltophilia(0.0001)
OTU70	0	1	0	0	0	10	0	0	0	0	0	0	0	1	0	1	0	0	14	10	0	0	9	0	0	3	9	0	0	0	0	10	d:Bacteria(1.0000)	p:"Proteobacteria"(1.0000)	c:Alphaproteobacteria(1.0000)	o:Rhizobiales(1.0000)	f:Bradyrhizobiaceae(0.9990)	g:Bradyrhizobium(0.0002)	s:Bradyrhizobium_japonicum(0.0002)
OTU109	0	0	0	0	0	0	0	0	0	0	1	0	0	0	0	0	1	1	13	0	0	0	0	2	0	5	11	0	0	4	1	25	d:Bacteria(1.0000)	p:"Proteobacteria"(1.0000)	c:Alphaproteobacteria(1.0000)	o:Caulobacterales(1.0000)	f:Caulobacteraceae(0.9998)	g:Brevundimonas(0.9970)	s:Brevundimonas_bullata(0.0029)
OTU91	0	0	0	0	0	1	0	0	0	0	0	0	0	0	0	0	9	6	9	7	31	0	0	0	11	0	0	0	0	0	0	0	d:Bacteria(1.0000)	p:Cyanobacteria/Chloroplast(1.0000)	c:Chloroplast(1.0000)	f:Chloroplast(1.0000)	g:Streptophyta(1.0000)
OTU95	0	0	0	0	0	0	0	0	0	0	0	0	0	0	1	0	0	0	0	0	0	0	8	0	0	0	0	0	0	0	27	0	d:Bacteria(1.0000)	p:"Fusobacteria"(1.0000)	c:Fusobacteriia(0.9999)	o:"Fusobacteriales"(0.9993)	f:"Leptotrichiaceae"(0.0000)	g:Sneathia(0.0000)	s:Sneathia_sanguinegens(0.0000)
OTU96	0	0	0	0	0	0	0	0	0	0	0	0	0	0	0	0	0	0	0	0	0	0	8	0	0	0	0	0	0	0	14	0	d:Bacteria(1.0000)	p:Firmicutes(1.0000)	c:Clostridia(0.9999)	o:Clostridiales(0.9994)	f:Clostridiales_Incertae_Sedis_XI(0.9826)	g:Anaerococcus(0.0000)	s:Anaerococcus_tetradius(0.0000)
OTU76	0	0	0	0	0	0	0	0	0	0	0	0	0	0	0	0	43	1	8	6	2	0	0	0	0	0	0	0	0	0	0	0	d:Bacteria(1.0000)	p:Cyanobacteria/Chloroplast(1.0000)	c:Chloroplast(1.0000)	f:Chloroplast(1.0000)	g:Streptophyta(0.9981)
OTU82	0	3	0	1	0	8	0	0	0	0	0	0	0	0	0	0	4	5	3	7	4	0	7	0	0	0	0	0	0	4	1	0	d:Bacteria(1.0000)	p:"Proteobacteria"(1.0000)	c:Betaproteobacteria(1.0000)	o:Burkholderiales(1.0000)	f:Burkholderiaceae(0.9996)	g:Ralstonia(0.9973)	s:Ralstonia_pickettii(0.0029)
OTU104	0	0	0	0	0	0	0	0	0	0	0	0	0	0	0	0	0	0	0	0	0	0	11	0	0	0	0	22	0	0	10	0	d:Bacteria(1.0000)	p:Firmicutes(1.0000)	c:Bacilli(1.0000)	o:Lactobacillales(1.0000)	f:Lactobacillaceae(1.0000)	g:Lactobacillus(1.0000)	s:Lactobacillus_crispatus(0.5452)
OTU75	0	0	0	0	0	0	0	0	0	0	0	0	0	0	0	0	0	0	0	0	0	0	0	0	0	0	0	0	58	0	0	0	d:Bacteria(1.0000)	p:Firmicutes(0.9954)	c:Bacilli(0.1243)	o:Bacillales(0.0452)	f:Staphylococcaceae(0.0000)	g:Salinicoccus(0.0000)	s:Salinicoccus_luteus(0.0000)
OTU61	0	0	0	0	0	0	0	0	0	0	0	0	0	0	0	0	0	0	0	0	0	0	0	0	0	0	0	0	56	0	0	0	d:Bacteria(1.0000)	p:"Proteobacteria"(1.0000)	c:Betaproteobacteria(1.0000)	o:Burkholderiales(1.0000)	f:Alcaligenaceae(1.0000)	g:Bordetella(0.9984)	s:Bordetella_hinzii(0.7606)
OTU116	0	0	0	0	0	0	0	0	0	0	0	0	0	0	1	0	0	0	0	0	0	0	13	0	0	0	0	0	0	0	19	0	d:Bacteria(1.0000)	p:"Actinobacteria"(1.0000)	c:Actinobacteria(0.9999)	o:Coriobacteriales(0.9988)	f:Coriobacteriaceae(0.0000)	g:Gordonibacter(0.0000)	s:Gordonibacter_urolithinfaciens(0.0000)
OTU325	0	0	0	0	0	0	0	0	0	0	0	0	0	0	0	0	0	0	0	0	0	0	18	0	0	0	0	0	0	0	13	0	d:Bacteria(1.0000)	p:Firmicutes(1.0000)	c:Clostridia(0.9996)	o:Clostridiales(0.9916)	f:Clostridiales_Incertae_Sedis_XI(0.0000)	g:Parvimonas(0.0000)	s:Parvimonas_micra(0.0000)
OTU67	0	0	0	0	0	0	0	0	0	0	0	0	0	0	0	0	1	0	0	0	5	0	0	0	0	0	0	0	45	0	0	1	d:Bacteria(1.0000)	p:Firmicutes(1.0000)	c:Clostridia(1.0000)	o:Clostridiales(1.0000)	f:Lachnospiraceae(1.0000)	g:Lachnospiracea_incertae_sedis(0.9962)	s:Eubacterium_hallii(0.7447)
OTU60	0	0	0	0	0	0	0	0	0	0	0	0	0	0	0	0	0	5	9	1	0	0	0	0	0	0	4	23	0	1	0	2	d:Bacteria(1.0000)	p:"Proteobacteria"(1.0000)	c:Betaproteobacteria(0.9999)	o:Burkholderiales(0.9995)	f:Comamonadaceae(0.9962)	g:Pelomonas(0.0000)	s:Pelomonas_saccharophila(0.0000)
OTU163	0	0	0	0	0	0	0	0	0	0	0	0	0	0	0	0	0	0	0	0	0	15	1	0	0	0	0	0	0	0	0	0	d:Bacteria(1.0000)	p:Firmicutes(1.0000)	c:Bacilli(1.0000)	o:Lactobacillales(1.0000)	f:Streptococcaceae(0.9991)	g:Streptococcus(0.9962)	s:Streptococcus_mitis(0.0001)
OTU132	0	0	0	0	0	0	0	0	0	0	0	0	0	0	0	0	0	0	1	1	0	0	0	0	0	0	0	8	19	0	2	0	d:Bacteria(1.0000)	p:Firmicutes(1.0000)	c:Bacilli(1.0000)	o:Bacillales(1.0000)	f:Staphylococcaceae(0.9992)	g:Staphylococcus(0.9986)	s:Staphylococcus_hominis_subsp._hominis(0.0104)
OTU78	0	0	0	0	0	0	0	0	0	0	0	0	0	0	0	0	0	0	0	0	0	0	0	0	0	0	0	0	38	0	0	0	d:Bacteria(1.0000)	p:Firmicutes(0.9999)	c:Clostridia(0.9989)	o:Clostridiales(0.8613)	f:Ruminococcaceae(0.0000)	g:Sporobacter(0.0000)	s:Sporobacter_termitidis(0.0000)
OTU149	0	0	0	0	0	0	0	0	0	0	0	0	0	0	0	0	0	0	0	0	25	0	9	0	0	0	0	0	0	0	4	0	d:Bacteria(1.0000)	p:"Bacteroidetes"(0.9998)	c:"Bacteroidia"(0.9972)	o:"Bacteroidales"(0.5728)	f:"Porphyromonadaceae"(0.0000)	g:Parabacteroides(0.0000)	s:Parabacteroides_distasonis(0.0000)
OTU73	0	0	0	0	0	0	0	0	0	0	0	0	0	0	0	0	2	0	0	0	0	0	0	0	1	0	0	0	34	0	0	0	d:Bacteria(1.0000)	p:"Proteobacteria"(1.0000)	c:Betaproteobacteria(0.9999)	o:Burkholderiales(0.9996)	f:Burkholderiales_incertae_sedis(0.9826)	g:Mitsuaria(0.0000)	s:Mitsuaria_chitosanitabida(0.0000)
OTU90	0	0	0	0	0	0	0	0	0	0	0	0	0	0	0	0	0	0	0	0	0	0	1	0	0	0	0	0	28	1	1	0	d:Bacteria(1.0000)	p:"Actinobacteria"(1.0000)	c:Actinobacteria(1.0000)	o:Actinomycetales(1.0000)	f:Micrococcaceae(0.9996)	g:Micrococcus(0.9977)	s:Micrococcus_terreus(0.8165)
OTU114	0	0	0	0	0	0	0	0	0	0	0	0	0	0	0	0	0	0	0	0	0	0	0	0	0	0	0	0	0	0	0	0	d:Bacteria(1.0000)	p:Firmicutes(1.0000)	c:Negativicutes(1.0000)	o:Selenomonadales(1.0000)	f:Acidaminococcaceae(0.9996)	g:Phascolarctobacterium(0.9984)	s:Phascolarctobacterium_succinatutens(0.7729)
OTU165	0	0	0	0	0	0	0	0	0	0	0	0	0	0	1	0	0	0	0	0	0	0	2	0	0	0	0	0	0	0	0	0	d:Bacteria(1.0000)	p:"Actinobacteria"(1.0000)	c:Actinobacteria(1.0000)	o:Actinomycetales(1.0000)	f:Actinomycetaceae(0.9992)	g:Actinomyces(0.9976)	s:Actinomyces_meyeri(0.0002)
OTU164	0	0	0	0	0	0	0	0	0	0	0	0	0	0	0	0	0	0	0	0	0	4	0	7	0	7	0	0	0	0	0	3	d:Bacteria(1.0000)	p:Firmicutes(1.0000)	c:Clostridia(1.0000)	o:Clostridiales(1.0000)	f:Clostridiaceae_1(1.0000)	g:Clostridium_sensu_stricto(0.9962)	s:Clostridium_sulfidigenes(0.6690)
OTU119	0	0	0	0	0	0	0	0	0	0	0	0	0	0	0	0	0	0	0	0	0	0	0	0	0	0	0	0	28	0	0	0	d:Bacteria(1.0000)	p:Firmicutes(1.0000)	c:Clostridia(1.0000)	o:Clostridiales(1.0000)	f:Ruminococcaceae(1.0000)	g:Clostridium_IV(0.9982)	s:Eubacterium_siraeum(0.7176)
OTU187	0	0	0	0	0	0	0	0	0	0	0	0	0	0	1	0	0	0	0	0	0	0	6	0	0	0	0	0	0	0	10	0	d:Bacteria(1.0000)	p:Firmicutes(1.0000)	c:Negativicutes(1.0000)	o:Selenomonadales(0.9997)	f:Veillonellaceae(0.9992)	g:Allisonella(0.0000)	s:Allisonella_histaminiformans(0.0000)
OTU115	0	0	0	0	0	0	0	0	0	0	0	0	1	0	0	0	0	0	0	0	0	0	0	0	0	0	0	0	23	0	0	0	d:Bacteria(1.0000)	p:Firmicutes(1.0000)	c:Clostridia(0.9999)	o:Clostridiales(0.9994)	f:Ruminococcaceae(0.9826)	g:Clostridium_IV(0.0000)	s:Clostridium_leptum(0.0000)
OTU220	0	0	0	0	0	0	0	0	0	0	0	0	0	0	0	0	2	1	0	0	4	0	2	0	0	0	0	0	14	0	0	0	d:Bacteria(1.0000)	p:Firmicutes(1.0000)	c:Clostridia(1.0000)	o:Clostridiales(1.0000)	f:Lachnospiraceae(1.0000)	g:Roseburia(0.9984)	s:Roseburia_inulinivorans(0.7729)
OTU160	0	0	0	0	0	0	0	0	0	0	0	0	0	0	1	0	0	0	0	0	18	0	0	0	0	0	0	0	0	0	3	0	d:Bacteria(1.0000)	p:Firmicutes(1.0000)	c:Clostridia(1.0000)	o:Clostridiales(1.0000)	f:Clostridiales_Incertae_Sedis_XI(0.9998)	g:Finegoldia(0.9982)	s:Finegoldia_magna(0.7154)
OTU192	0	0	0	0	0	0	0	0	0	0	0	0	0	0	0	0	0	0	10	5	0	0	0	0	0	2	0	2	4	0	0	0	d:Bacteria(1.0000)	p:"Proteobacteria"(1.0000)	c:Betaproteobacteria(1.0000)	o:Burkholderiales(1.0000)	f:Comamonadaceae(1.0000)	g:Comamonas(0.9962)	s:Comamonas_testosteroni(0.8118)
OTU118	0	0	0	0	0	0	0	0	0	0	0	0	0	0	0	0	0	1	0	0	21	0	0	0	0	0	0	0	0	0	0	0	d:Bacteria(1.0000)	p:"Bacteroidetes"(0.9999)	c:"Bacteroidia"(0.9989)	o:"Bacteroidales"(0.8613)	f:"Porphyromonadaceae"(0.0000)	g:Butyricimonas(0.0000)	s:Butyricimonas_faecihominis(0.0000)
OTU136	0	0	0	0	0	0	0	0	0	0	0	0	0	0	0	0	3	0	0	0	0	0	0	0	0	0	0	0	0	0	3	0	d:Bacteria(1.0000)	p:"Proteobacteria"(1.0000)	c:Betaproteobacteria(1.0000)	o:Burkholderiales(1.0000)	f:Comamonadaceae(0.9990)	g:Acidovorax(0.9972)	s:Acidovorax_temperans(0.0029)
OTU101	0	0	0	0	0	0	0	0	0	0	0	0	0	0	0	0	0	0	0	0	0	0	0	0	0	0	0	0	0	0	1	0	d:Bacteria(1.0000)	p:"Proteobacteria"(1.0000)	c:Alphaproteobacteria(1.0000)	o:Sphingomonadales(1.0000)	f:Sphingomonadaceae(0.9998)	g:Sphingomonas(0.9970)	s:Sphingomonas_paucimobilis(0.5452)
OTU131	0	0	0	0	0	0	0	0	0	0	0	0	0	0	0	0	0	0	0	0	0	0	8	0	0	0	0	0	0	0	12	0	d:Bacteria(1.0000)	p:"Bacteroidetes"(1.0000)	c:"Bacteroidia"(0.9999)	o:"Bacteroidales"(0.9988)	f:"Porphyromonadaceae"(0.0000)	g:Dysgonomonas(0.0000)	s:Dysgonomonas_termitidis(0.0000)
OTU111	0	0	0	0	0	0	0	0	0	0	0	0	0	0	0	0	0	0	3	0	0	0	0	0	0	0	0	0	0	0	0	0	d:Bacteria(1.0000)	p:"Proteobacteria"(1.0000)	c:Alphaproteobacteria(0.9999)	o:Sphingomonadales(0.9993)	f:Sphingomonadaceae(0.9962)	g:Sphingomonas(0.0000)	s:Sphingomonas_kyeonggiensis(0.0000)
OTU142	0	0	0	0	0	0	0	0	0	0	0	0	0	0	0	0	0	0	0	0	0	0	0	0	0	0	0	0	0	0	0	0	d:Bacteria(1.0000)	p:Firmicutes(1.0000)	c:Bacilli(1.0000)	o:Lactobacillales(1.0000)	f:Streptococcaceae(1.0000)	g:Streptococcus(0.9986)	s:Streptococcus_dentisani(0.0001)
OTU224	0	0	0	1	0	0	0	0	0	0	0	0	0	0	0	0	0	0	3	0	0	0	3	0	1	0	0	0	0	0	11	0	d:Bacteria(1.0000)	p:"Actinobacteria"(1.0000)	c:Actinobacteria(1.0000)	o:Actinomycetales(0.9999)	f:Corynebacteriaceae(0.9996)	g:Corynebacterium(0.9973)
OTU234	0	0	0	0	0	0	0	0	0	0	0	0	0	0	0	0	0	0	4	0	0	0	7	0	0	0	0	0	0	0	4	0	d:Bacteria(1.0000)	p:Firmicutes(1.0000)	c:Clostridia(0.9999)	o:Clostridiales(0.9993)	f:Clostridiales_Incertae_Sedis_XI(0.9962)	g:Anaerococcus(0.0000)	s:Anaerococcus_tetradius(0.0000)
OTU133	0	0	0	0	0	0	0	0	0	1	0	0	1	0	0	0	0	1	0	0	16	0	0	0	0	0	0	0	0	0	0	0	d:Bacteria(1.0000)	p:"Bacteroidetes"(1.0000)	c:"Bacteroidia"(1.0000)	o:"Bacteroidales"(1.0000)	f:Bacteroidaceae(0.9994)	g:Bacteroides(0.9981)	s:Bacteroides_thetaiotaomicron(0.6690)
OTU174	0	0	0	0	0	0	0	0	0	0	0	0	0	0	0	0	0	19	0	0	0	0	0	0	0	0	0	0	0	0	0	0	d:Bacteria(1.0000)	p:"Tenericutes"(1.0000)	c:Mollicutes(0.9999)	o:Anaeroplasmatales(0.9987)	f:Anaeroplasmataceae(0.0000)	g:Anaeroplasma(0.0000)	s:Anaeroplasma_abactoclasticum(0.0000)
OTU126	0	0	0	0	0	0	0	0	0	0	0	0	0	0	0	0	0	0	0	0	0	0	0	0	0	0	0	0	0	0	0	0	d:Bacteria(1.0000)	p:Firmicutes(1.0000)	c:Clostridia(1.0000)	o:Clostridiales(1.0000)	f:Ruminococcaceae(1.0000)	g:Faecalibacterium(1.0000)	s:Faecalibacterium_prausnitzii(0.7176)
OTU161	0	0	0	0	0	0	0	0	0	0	0	0	0	0	0	0	0	0	0	0	5	0	0	0	0	0	0	0	10	0	0	0	d:Bacteria(1.0000)	p:Firmicutes(1.0000)	c:Clostridia(0.9999)	o:Clostridiales(0.9995)	f:Ruminococcaceae(0.9991)	g:Ruminococcus(0.9954)	s:Ruminococcus_bromii(0.2184)
OTU190	0	0	0	0	0	0	0	0	0	0	0	0	0	0	2	0	0	0	0	2	0	0	0	0	0	0	6	0	0	0	0	0	d:Bacteria(1.0000)	p:"Actinobacteria"(1.0000)	c:Actinobacteria(1.0000)	o:Actinomycetales(1.0000)	f:Corynebacteriaceae(0.9996)	g:Corynebacterium(0.0000)	s:Corynebacterium_macginleyi(0.0000)
OTU121	0	0	0	0	0	0	0	0	0	0	0	0	0	0	0	0	0	0	0	0	17	0	0	0	0	0	0	0	0	0	0	0	d:Bacteria(1.0000)	p:"Bacteroidetes"(1.0000)	c:"Bacteroidia"(0.9989)	o:"Bacteroidales"(0.8613)	f:"Porphyromonadaceae"(0.0000)	g:Parabacteroides(0.0000)	s:Parabacteroides_gordonii(0.0000)
OTU319	0	0	0	0	0	0	0	0	0	0	0	0	0	0	0	0	0	0	0	0	0	0	6	0	0	0	0	0	0	0	1	0	d:Bacteria(1.0000)	p:Firmicutes(1.0000)	c:Bacilli(1.0000)	o:Lactobacillales(1.0000)	f:Lactobacillaceae(0.9992)	g:Lactobacillus(0.9966)	s:Lactobacillus_fornicalis(0.0001)
OTU139	0	0	0	0	0	0	0	0	0	0	0	0	0	0	0	0	3	0	14	0	0	0	0	0	0	0	0	0	0	0	0	0	d:Bacteria(1.0000)	p:"Bacteroidetes"(1.0000)	c:"Bacteroidia"(0.9986)	o:"Bacteroidales"(0.7911)	f:"Porphyromonadaceae"(0.0000)	g:Parabacteroides(0.0000)	s:Parabacteroides_faecis(0.0000)
OTU138	0	0	0	0	0	0	0	0	0	0	0	0	0	0	0	0	0	1	0	0	0	0	0	0	0	0	0	0	16	0	0	0	d:Bacteria(1.0000)	p:Firmicutes(0.9996)	c:Clostridia(0.9982)	o:Clostridiales(0.7005)	f:Clostridiaceae_1(0.0000)	g:Youngiibacter(0.0000)	s:Youngiibacter_multivorans(0.0000)
OTU134	0	0	0	0	0	0	0	0	0	0	0	0	0	0	0	0	0	0	0	0	0	0	0	0	0	0	0	0	0	0	0	0	d:Bacteria(1.0000)	p:"Bacteroidetes"(1.0000)	c:"Bacteroidia"(1.0000)	o:"Bacteroidales"(1.0000)	f:"Prevotellaceae"(0.9994)	g:Prevotella(0.9984)	s:Prevotella_bivia(0.7606)
OTU286	0	0	0	0	0	0	0	0	0	0	0	0	0	0	0	0	0	0	1	0	1	0	0	0	3	0	0	0	0	1	4	0	d:Bacteria(1.0000)	p:Firmicutes(1.0000)	c:Bacilli(0.9999)	o:Bacillales(0.9998)	f:Bacillaceae_1(0.9996)	g:Bacillus(0.9968)	s:Bacillus_thermoamylovorans(0.0029)
OTU200	0	0	0	0	0	0	0	0	0	0	0	0	0	0	0	0	0	0	0	0	0	0	1	0	0	0	0	1	13	0	0	0	d:Bacteria(1.0000)	p:Firmicutes(1.0000)	c:Bacilli(0.9999)	o:Bacillales(0.9998)	f:Bacillaceae_1(0.9993)	g:Bacillus(0.9954)	s:Bacillus_niacini(0.0001)
OTU171	0	0	0	0	0	0	0	0	0	0	0	0	0	0	1	0	0	0	0	0	0	0	1	0	0	0	0	0	0	0	0	0	d:Bacteria(1.0000)	p:Firmicutes(1.0000)	c:Bacilli(1.0000)	o:Lactobacillales(1.0000)	f:Streptococcaceae(1.0000)	g:Streptococcus(1.0000)	s:Streptococcus_anginosus(0.5452)
OTU162	0	0	0	0	0	0	0	0	0	0	0	0	0	0	0	0	0	0	0	0	14	0	0	0	0	0	0	0	0	0	0	0	d:Bacteria(1.0000)	p:"Bacteroidetes"(1.0000)	c:"Bacteroidia"(0.9996)	o:"Bacteroidales"(0.9916)	f:"Porphyromonadaceae"(0.0000)	g:Parabacteroides(0.0000)	s:Parabacteroides_distasonis(0.0000)
OTU154	0	0	0	0	0	0	0	0	0	0	0	0	0	0	0	0	0	0	0	0	0	0	0	0	1	0	0	0	0	0	0	0	d:Bacteria(1.0000)	p:Firmicutes(1.0000)	c:Bacilli(1.0000)	o:Bacillales(1.0000)	f:Planococcaceae(0.9995)	g:Lysinibacillus(0.9985)	s:Lysinibacillus_fusiformis(0.0104)
OTU170	0	0	0	2	0	0	0	0	0	0	0	0	0	0	0	0	0	0	0	0	9	0	0	0	0	0	3	0	0	0	0	0	d:Bacteria(1.0000)	p:"Actinobacteria"(1.0000)	c:Actinobacteria(1.0000)	o:Actinomycetales(1.0000)	f:Corynebacteriaceae(0.9990)	g:Corynebacterium(0.9970)	s:Corynebacterium_kroppenstedtii(0.8069)
OTU249	0	0	0	0	0	0	0	0	0	0	2	0	0	0	0	0	0	0	0	0	0	0	0	0	0	0	5	0	0	0	4	0	d:Bacteria(1.0000)	p:"Proteobacteria"(1.0000)	c:Betaproteobacteria(1.0000)	o:Burkholderiales(1.0000)	f:Burkholderiaceae(0.9996)	g:Cupriavidus(0.9973)	s:Cupriavidus_taiwanensis(0.2184)
OTU272	0	0	0	0	0	0	0	0	0	0	0	0	0	0	0	0	2	10	0	0	0	0	0	0	0	0	0	0	0	0	2	0	d:Bacteria(1.0000)	p:Firmicutes(1.0000)	c:Bacilli(1.0000)	o:Lactobacillales(0.9999)	f:Lactobacillaceae(0.9991)	g:Lactobacillus(0.9985)	s:Lactobacillus_reuteri(0.0000)
OTU169	0	0	0	0	0	0	0	0	0	0	0	0	0	0	0	0	0	1	11	0	0	0	0	0	0	0	0	0	0	0	0	0	d:Bacteria(1.0000)	p:"Deferribacteres"(1.0000)	c:Deferribacteres(1.0000)	o:Deferribacterales(1.0000)	f:Deferribacteraceae(1.0000)	g:Mucispirillum(1.0000)	s:Mucispirillum_schaedleri(0.7400)
OTU196	0	0	0	0	0	0	0	0	0	0	0	0	0	0	0	0	1	0	0	0	11	0	0	0	0	0	0	0	0	0	0	0	d:Bacteria(1.0000)	p:"Bacteroidetes"(1.0000)	c:"Bacteroidia"(1.0000)	o:"Bacteroidales"(1.0000)	f:"Prevotellaceae"(0.9993)	g:Prevotella(0.9954)	s:Prevotella_stercorea(0.0002)
OTU261	0	0	0	0	0	0	0	0	0	0	0	0	0	0	0	0	0	0	0	0	1	0	0	0	0	0	0	0	0	11	0	0	d:Bacteria(1.0000)	p:"Actinobacteria"(1.0000)	c:Actinobacteria(1.0000)	o:Actinomycetales(1.0000)	f:Micrococcaceae(0.9996)	g:Kocuria(0.9970)	s:Kocuria_carniphila(0.2184)
OTU254	0	0	0	0	0	0	0	0	0	0	0	0	0	0	0	0	0	0	0	0	0	0	0	0	0	0	0	0	0	0	0	0	d:Bacteria(1.0000)	p:Firmicutes(1.0000)	c:Bacilli(1.0000)	o:Lactobacillales(0.9996)	f:Streptococcaceae(0.9990)	g:Streptococcus(0.9970)	s:Streptococcus_parasanguinis(0.0001)
OTU177	0	0	0	0	0	0	0	0	0	0	0	0	0	0	0	0	0	11	0	0	0	0	0	0	0	0	0	0	0	0	0	0	d:Bacteria(1.0000)	p:"Bacteroidetes"(1.0000)	c:"Bacteroidia"(1.0000)	o:"Bacteroidales"(1.0000)	f:Bacteroidaceae(1.0000)	g:Bacteroides(1.0000)	s:Bacteroides_faecichinchillae(0.6084)
OTU153	0	1	1	1	0	0	0	0	0	0	0	0	0	0	0	0	0	0	0	2	0	0	6	0	0	0	0	0	0	0	0	0	d:Bacteria(1.0000)	p:"Bacteroidetes"(1.0000)	c:Sphingobacteriia(1.0000)	o:"Sphingobacteriales"(0.9997)	f:Chitinophagaceae(0.9992)	g:Hydrobacter(0.0000)	s:Hydrobacter_penzbergensis(0.0000)
OTU194	0	0	0	0	0	2	0	0	0	0	0	0	0	0	0	0	3	4	0	0	0	0	1	0	0	0	0	0	0	0	1	0	d:Bacteria(1.0000)	p:"Proteobacteria"(1.0000)	c:Alphaproteobacteria(1.0000)	o:Rhizobiales(0.9998)	f:Phyllobacteriaceae(0.9991)	g:Mesorhizobium(0.9965)	s:Mesorhizobium_amorphae(0.0002)
OTU167	0	0	0	0	0	0	0	0	0	0	0	0	0	0	0	0	0	0	0	0	0	0	0	0	0	0	10	0	0	0	0	0	d:Bacteria(1.0000)	p:Firmicutes(0.9999)	c:Clostridia(0.9992)	o:Clostridiales(0.9180)	f:Ruminococcaceae(0.0000)	g:Oscillibacter(0.0000)	s:Oscillibacter_valericigenes(0.0000)
OTU236	0	0	0	0	0	0	0	0	0	0	0	0	0	0	0	0	0	0	4	0	0	0	0	2	0	0	0	0	0	0	4	0	d:Bacteria(1.0000)	p:"Proteobacteria"(1.0000)	c:Alphaproteobacteria(0.9999)	o:Rhodospirillales(0.9987)	f:Acetobacteraceae(0.0000)	g:Asaia(0.0000)	s:Asaia_platycodi(0.0000)
OTU355	0	0	0	0	0	0	0	0	0	0	0	0	0	0	0	0	0	0	0	0	0	0	3	0	0	0	0	0	0	0	3	0	d:Bacteria(1.0000)	p:Firmicutes(1.0000)	c:Clostridia(0.9999)	o:Clostridiales(0.9999)	f:Peptoniphilaceae(0.9993)	g:Peptoniphilus(0.9954)	s:Peptoniphilus_harei(0.0000)
OTU188	0	0	0	0	0	0	0	0	0	0	0	0	0	0	0	0	0	0	0	0	0	0	0	0	0	0	0	8	0	0	1	0	d:Bacteria(1.0000)	p:"Proteobacteria"(1.0000)	c:Betaproteobacteria(1.0000)	o:Burkholderiales(1.0000)	f:Comamonadaceae(0.9990)	g:Variovorax(0.9970)	s:Variovorax_ginsengisoli(0.5452)
OTU184	0	0	0	0	0	0	0	0	0	0	0	0	0	0	0	0	0	0	0	0	0	0	0	0	0	0	0	0	0	0	2	0	d:Bacteria(1.0000)	p:"Actinobacteria"(1.0000)	c:Actinobacteria(1.0000)	o:Actinomycetales(1.0000)	f:Propionibacteriaceae(0.9991)	g:Propionibacterium(0.9980)	s:Propionibacterium_acidifaciens(0.2184)
OTU263	0	0	0	0	0	0	0	0	0	0	0	0	0	0	0	0	1	0	0	0	0	0	0	0	0	0	0	0	0	7	0	0	d:Bacteria(1.0000)	p:"Proteobacteria"(1.0000)	c:Betaproteobacteria(1.0000)	o:Burkholderiales(1.0000)	f:Comamonadaceae(1.0000)	g:Curvibacter(0.9973)	s:Curvibacter_gracilis(0.6690)
OTU248	0	0	0	0	0	0	0	0	0	0	0	0	0	0	0	0	3	0	5	0	0	0	0	0	0	0	0	0	0	0	0	0	d:Bacteria(1.0000)	p:"Proteobacteria"(1.0000)	c:Alphaproteobacteria(1.0000)	o:Rhizobiales(0.9999)	f:Bradyrhizobiaceae(0.9990)	g:Bosea(0.9973)	s:Bosea_thiooxidans(0.0001)
OTU275	0	0	0	0	0	0	0	0	0	0	0	0	0	0	0	0	0	0	0	0	0	0	1	0	0	0	0	0	0	0	5	0	d:Bacteria(1.0000)	p:"Proteobacteria"(1.0000)	c:Gammaproteobacteria(0.9999)	o:Pasteurellales(0.9997)	f:Pasteurellaceae(0.9993)	g:Haemophilus(0.0000)	s:Haemophilus_felis(0.0000)
OTU288	0	0	0	0	0	0	0	0	0	0	0	0	0	0	0	0	0	0	0	0	0	0	1	0	0	0	0	0	0	0	3	0	d:Bacteria(1.0000)	p:"Bacteroidetes"(1.0000)	c:"Bacteroidia"(0.9999)	o:"Bacteroidales"(0.9988)	f:"Prevotellaceae"(0.0000)	g:Prevotella(0.0000)	s:Prevotella_salivae(0.0000)
OTU305	0	0	0	0	0	0	0	0	0	0	0	0	0	0	0	0	0	0	4	0	4	0	0	0	0	0	0	0	0	0	0	0	d:Bacteria(1.0000)	p:Firmicutes(0.9981)	c:Clostridia(0.4432)	o:Clostridiales(0.0969)	f:Ruminococcaceae(0.0000)	g:Papillibacter(0.0000)	s:Papillibacter_cinnamivorans(0.0000)
OTU262	0	0	0	0	0	0	0	0	0	0	0	0	0	0	0	0	0	0	4	0	0	0	0	0	0	0	0	0	0	3	0	0	d:Bacteria(1.0000)	p:Firmicutes(1.0000)	c:Negativicutes(1.0000)	o:Selenomonadales(1.0000)	f:Veillonellaceae(0.9991)	g:Veillonella(0.9970)	s:Veillonella_parvula(0.0001)
OTU246	0	0	0	0	0	0	0	0	0	0	0	0	0	0	0	0	0	0	3	4	0	0	0	0	0	0	0	0	0	0	0	0	d:Bacteria(0.9447)	p:Cyanobacteria/Chloroplast(0.0001)	c:Chloroplast(0.0001)	f:Chloroplast(0.0000)	g:Streptophyta(0.0000)
OTU259	0	0	0	0	0	0	0	0	0	0	0	0	0	0	0	0	0	0	0	0	0	0	0	0	0	0	0	0	0	0	0	7	d:Bacteria(1.0000)	p:"Proteobacteria"(0.9993)	c:Gammaproteobacteria(0.9823)	o:Chromatiales(0.2875)	f:Chromatiaceae(0.0000)	g:Thiohalocapsa(0.0000)	s:Thiohalocapsa_halophila(0.0000)
OTU240	0	0	0	0	0	0	0	0	0	0	0	0	0	0	0	0	0	0	0	0	0	0	0	0	0	0	0	0	0	0	0	0	d:Bacteria(1.0000)	p:"Proteobacteria"(1.0000)	c:Gammaproteobacteria(1.0000)	o:Oceanospirillales(0.9995)	f:Alcanivoracaceae(0.9990)	g:Alcanivorax(0.0000)	s:Alcanivorax_hongdengensis(0.0000)
OTU260	0	0	0	0	0	0	0	0	0	0	0	0	0	0	0	0	0	6	0	0	0	0	0	0	0	0	0	0	0	0	0	0	d:Bacteria(1.0000)	p:"Bacteroidetes"(0.9998)	c:"Bacteroidia"(0.9940)	o:"Bacteroidales"(0.4174)	f:"Porphyromonadaceae"(0.0000)	g:Parabacteroides(0.0000)	s:Parabacteroides_faecis(0.0000)
OTU356	0	0	0	0	0	0	0	0	0	0	0	0	0	0	0	0	0	0	0	0	4	0	0	0	0	0	0	2	0	0	0	0	d:Bacteria(1.0000)	p:"Actinobacteria"(1.0000)	c:Actinobacteria(1.0000)	o:Actinomycetales(1.0000)	f:Nocardiaceae(0.9996)	g:Rhodococcus(0.0001)	s:Rhodococcus_qingshengii(0.0001)
OTU209	0	0	0	0	0	0	0	0	0	0	0	0	1	0	0	0	0	0	0	0	0	0	0	0	0	0	0	0	0	0	0	5	d:Bacteria(1.0000)	p:"Bacteroidetes"(1.0000)	c:Flavobacteriia(1.0000)	o:"Flavobacteriales"(1.0000)	f:Flavobacteriaceae(1.0000)	g:Chryseobacterium(0.9968)	s:Chryseobacterium_culicis(0.0001)
OTU217	0	0	0	0	0	0	0	0	0	0	0	0	0	0	0	0	0	6	0	0	0	0	0	0	0	0	0	0	0	0	0	0	d:Bacteria(1.0000)	p:Firmicutes(0.9997)	c:Erysipelotrichia(0.9972)	o:Erysipelotrichales(0.5728)	f:Erysipelotrichaceae(0.0000)	g:Faecalicoccus(0.0000)	s:Faecalicoccus_acidiformans(0.0000)
OTU289	0	0	0	0	0	0	0	0	0	0	0	0	0	0	0	0	0	6	0	0	0	0	0	0	0	0	0	0	0	0	0	0	d:Bacteria(1.0000)	p:"Actinobacteria"(1.0000)	c:Actinobacteria(1.0000)	o:Coriobacteriales(1.0000)	f:Coriobacteriaceae(1.0000)	g:Enterorhabdus(0.9968)	s:Enterorhabdus_mucosicola(0.0001)
OTU357	0	0	0	0	0	0	0	0	0	0	0	0	0	0	1	0	0	0	0	0	0	0	3	0	0	0	0	0	0	0	2	0	d:Bacteria(1.0000)	p:"Bacteroidetes"(1.0000)	c:Cytophagia(0.9999)	o:Cytophagales(0.9993)	f:Cytophagaceae(0.9989)	g:Hymenobacter(0.0000)	s:Hymenobacter_antarcticus(0.0000)
OTU218	0	0	0	0	0	0	0	0	0	0	0	0	0	0	0	0	0	0	0	1	0	0	3	0	0	0	0	0	0	0	1	0	d:Bacteria(1.0000)	p:"Actinobacteria"(1.0000)	c:Actinobacteria(1.0000)	o:Acidimicrobiales(0.9993)	f:Iamiaceae(0.9962)	g:Aquihabitans(0.0000)	s:Aquihabitans_daechungensis(0.0000)
OTU340	0	0	0	0	0	0	0	0	0	0	0	0	0	0	0	0	0	0	0	0	0	0	3	0	0	0	0	0	0	0	1	0	d:Bacteria(1.0000)	p:Firmicutes(1.0000)	c:Clostridia(1.0000)	o:Clostridiales(1.0000)	f:Peptoniphilaceae(1.0000)	g:Peptoniphilus(0.9977)	s:Peptoniphilus_coxii(0.8069)
OTU253	0	0	0	0	0	0	0	0	0	0	0	0	0	0	0	0	0	0	0	0	0	0	2	0	0	0	0	0	0	0	3	0	d:Bacteria(1.0000)	p:"Proteobacteria"(1.0000)	c:Betaproteobacteria(1.0000)	o:Hydrogenophilales(1.0000)	f:Hydrogenophilaceae(0.9994)	g:Tepidiphilus(0.9986)	s:Tepidiphilus_succinatimandens(0.8165)
OTU335	0	0	0	0	0	0	0	0	0	0	0	0	0	0	0	0	0	0	0	0	0	0	0	0	0	0	2	0	0	0	1	0	d:Bacteria(1.0000)	p:"Proteobacteria"(1.0000)	c:Alphaproteobacteria(1.0000)	o:Sphingomonadales(0.9999)	f:Sphingomonadaceae(0.9991)	g:Sphingobium(0.0000)	s:Sphingobium_yanoikuyae(0.0000)
OTU199	0	0	0	0	0	0	0	0	0	0	0	0	0	0	0	0	1	0	3	1	0	0	0	0	0	0	0	0	0	0	0	0	d:Bacteria(0.9706)	p:Cyanobacteria/Chloroplast(0.0006)	c:Chloroplast(0.0003)	f:Chloroplast(0.0000)	g:Streptophyta(0.0000)
OTU290	0	0	0	0	0	0	0	0	0	0	0	0	0	0	0	0	1	0	0	0	0	0	1	0	0	0	0	0	0	0	3	0	d:Bacteria(1.0000)	p:Firmicutes(1.0000)	c:Bacilli(1.0000)	o:Bacillales(1.0000)	f:Bacillaceae_1(0.9998)	g:Bacillus(0.9982)	s:Bacillus_thermoamylovorans(0.7729)
OTU351	0	0	0	0	0	0	0	0	0	0	0	0	0	0	0	0	0	0	0	0	0	0	3	0	0	0	0	0	0	0	2	0	d:Bacteria(1.0000)	p:Firmicutes(1.0000)	c:Negativicutes(1.0000)	o:Selenomonadales(1.0000)	f:Veillonellaceae(1.0000)	g:Dialister(0.9965)	s:Dialister_micraerophilus(0.6690)
OTU347	0	0	0	3	0	0	0	0	0	0	0	0	0	0	0	0	0	0	0	0	0	0	1	0	0	0	0	0	0	0	0	0	d:Bacteria(1.0000)	p:"Proteobacteria"(1.0000)	c:Betaproteobacteria(1.0000)	o:Burkholderiales(0.9998)	f:Burkholderiales_incertae_sedis(0.9993)	g:Tepidimonas(0.9954)	s:Tepidimonas_fonticaldi(0.0002)
OTU219	0	0	0	0	0	0	0	0	0	0	0	0	0	0	0	0	0	0	0	4	0	0	0	0	0	0	0	0	0	0	0	0	d:Bacteria(0.9931)	p:"Actinobacteria"(0.0017)	c:Actinobacteria(0.0008)	o:Actinomycetales(0.0005)	f:Mycobacteriaceae(0.0000)	g:Mycobacterium(0.0000)	s:Mycobacterium_senuense(0.0000)
OTU313	0	0	0	0	0	0	0	0	0	0	0	0	0	0	0	0	0	0	2	2	0	0	0	0	0	0	0	0	0	0	0	0	d:Bacteria(0.8805)	p:"Actinobacteria"(0.0000)	c:Actinobacteria(0.0000)	o:Actinomycetales(0.0000)	f:Micrococcaceae(0.0000)	g:Sinomonas(0.0000)	s:Sinomonas_humi(0.0000)
OTU341	0	0	0	0	0	0	0	0	0	0	0	0	0	0	0	0	0	0	0	0	0	0	3	0	0	0	0	0	0	0	1	0	d:Bacteria(1.0000)	p:"Proteobacteria"(1.0000)	c:Alphaproteobacteria(0.9999)	o:Rhizobiales(0.9984)	f:Phyllobacteriaceae(0.0000)	g:Aquamicrobium(0.0000)	s:Aquamicrobium_terrae(0.0000)
OTU226	0	0	0	0	0	0	0	0	0	0	0	0	0	0	0	0	0	0	0	0	4	0	0	0	0	0	0	0	0	0	0	0	d:Bacteria(1.0000)	p:"Proteobacteria"(1.0000)	c:Epsilonproteobacteria(1.0000)	o:Campylobacterales(1.0000)	f:Campylobacteraceae(1.0000)	g:Campylobacter(1.0000)	s:Campylobacter_ureolyticus(0.7606)
OTU233	0	0	0	0	0	0	0	0	0	0	0	0	0	0	0	0	0	0	4	0	0	0	0	0	0	0	0	0	0	0	0	0	d:Bacteria(0.6569)	p:Firmicutes(0.0000)	c:Negativicutes(0.0000)	o:Selenomonadales(0.0000)	f:Veillonellaceae(0.0000)	g:Propionispira(0.0000)
OTU239	0	0	0	0	0	0	0	0	0	0	0	0	0	0	0	0	0	0	0	0	3	0	0	0	0	0	0	0	0	0	1	0	d:Bacteria(1.0000)	p:"Actinobacteria"(1.0000)	c:Actinobacteria(1.0000)	o:Actinomycetales(1.0000)	f:Micrococcaceae(0.9990)	g:Kocuria(0.9976)	s:Kocuria_palustris(0.6690)
OTU329	0	0	0	0	0	0	0	0	0	0	0	0	0	0	0	0	0	0	1	0	0	0	0	0	0	0	0	0	0	0	0	0	d:Bacteria(1.0000)	p:"Proteobacteria"(1.0000)	c:Betaproteobacteria(1.0000)	o:Neisseriales(1.0000)	f:Neisseriaceae(1.0000)	g:Neisseria(0.9977)	s:Neisseria_oralis(0.8069)
OTU222	0	0	0	0	0	0	0	0	0	0	0	0	0	0	0	0	0	0	0	0	0	0	0	0	0	0	0	0	4	0	0	0	d:Bacteria(1.0000)	p:Firmicutes(1.0000)	c:Clostridia(0.9999)	o:Clostridiales(0.9988)	f:Ruminococcaceae(0.0000)	g:Oscillibacter(0.0000)	s:Oscillibacter_valericigenes(0.0000)
OTU297	0	0	0	0	0	0	0	0	0	0	0	0	0	0	0	0	0	0	0	0	0	0	0	0	0	0	0	0	0	0	0	0	d:Bacteria(1.0000)	p:"Actinobacteria"(1.0000)	c:Actinobacteria(1.0000)	o:Actinomycetales(0.9997)	f:Microbacteriaceae(0.9990)	g:Curtobacterium(0.0000)	s:Curtobacterium_flaccumfaciens(0.0000)
OTU321	0	0	0	0	0	0	0	0	0	0	0	0	0	0	0	0	0	0	0	0	0	0	0	0	0	0	0	0	0	0	0	0	d:Bacteria(1.0000)	p:Firmicutes(1.0000)	c:Clostridia(0.9999)	o:Clostridiales(0.9989)	f:Clostridiales_Incertae_Sedis_XI(0.0000)	g:Anaerococcus(0.0000)	s:Anaerococcus_tetradius(0.0000)
OTU322	0	0	0	0	0	0	0	0	0	0	0	0	0	0	0	0	0	0	0	0	0	0	0	0	0	0	0	0	0	0	1	0	d:Bacteria(1.0000)	p:"Tenericutes"(1.0000)	c:Mollicutes(1.0000)	o:Mycoplasmatales(1.0000)	f:Mycoplasmataceae(1.0000)	g:Ureaplasma(0.9981)	s:Ureaplasma_parvum(0.2184)
OTU280	0	0	0	0	0	0	0	0	0	0	0	0	0	0	0	0	0	3	0	0	0	0	0	0	0	0	0	0	0	0	0	0	d:Bacteria(1.0000)	p:"Actinobacteria"(0.9999)	c:Actinobacteria(0.9995)	o:Coriobacteriales(0.9578)	f:Coriobacteriaceae(0.0000)	g:Eggerthella(0.0000)	s:Eggerthella_lenta(0.0000)
OTU314	0	0	0	0	0	0	0	0	0	0	0	0	0	0	0	0	0	0	3	0	0	0	0	0	0	0	0	0	0	0	0	0	d:Bacteria(1.0000)	p:"Deinococcus-Thermus"(0.0017)	c:Deinococci(0.0008)	o:Deinococcales(0.0005)	f:Deinococcaceae(0.0000)	g:Deinococcus(0.0000)	s:Deinococcus_aerius(0.0000)
OTU346	0	0	0	2	0	0	0	0	0	0	0	0	0	0	0	0	0	0	0	0	0	0	0	0	0	0	0	0	0	0	0	0	d:Bacteria(1.0000)	p:"Bacteroidetes"(1.0000)	c:Flavobacteriia(1.0000)	o:"Flavobacteriales"(1.0000)	f:Flavobacteriaceae(0.9991)	g:Cloacibacterium(0.0000)
OTU353	0	0	0	0	0	0	0	0	0	0	0	0	0	0	0	0	0	0	0	0	0	0	0	0	0	0	0	0	0	0	0	0	d:Bacteria(1.0000)	p:Firmicutes(1.0000)	c:Erysipelotrichia(1.0000)	o:Erysipelotrichales(1.0000)	f:Erysipelotrichaceae(0.9991)	g:Turicibacter(0.9962)	s:Turicibacter_sanguinis(0.7447)
OTU278	0	0	0	0	0	0	0	0	0	0	0	0	0	0	0	0	0	1	1	0	0	0	0	0	0	0	0	0	0	0	0	0	d:Bacteria(0.8805)	p:Cyanobacteria/Chloroplast(0.0000)	c:Chloroplast(0.0000)	f:Chloroplast(0.0000)	g:Bacillariophyta(0.0000)
OTU301	0	0	0	0	0	0	0	0	0	0	0	0	0	0	0	0	0	0	0	2	0	0	0	0	0	0	0	0	0	0	0	0	d:Bacteria(0.9931)	p:Firmicutes(0.0017)	c:Clostridia(0.0008)	o:Clostridiales(0.0005)	f:Lachnospiraceae(0.0000)	g:Clostridium_XlVa(0.0000)
OTU294	0	0	0	0	0	0	0	0	0	0	0	0	0	0	0	0	0	0	0	2	0	0	0	0	0	0	0	0	0	0	0	0	d:Bacteria(0.9447)	p:"Proteobacteria"(0.0000)	c:Deltaproteobacteria(0.0000)	o:Desulfovibrionales(0.0000)	f:Desulfovibrionaceae(0.0000)	g:Desulfovibrio(0.0000)	s:Desulfovibrio_oxamicus(0.0000)
OTU307	0	0	0	0	0	2	0	0	0	0	0	0	0	0	0	0	0	0	0	0	0	0	0	0	0	0	0	0	0	0	0	0	d:Bacteria(1.0000)	p:"Proteobacteria"(1.0000)	c:Gammaproteobacteria(1.0000)	o:"Enterobacteriales"(1.0000)	f:Enterobacteriaceae(1.0000)	g:Klebsiella(0.0002)	s:Klebsiella_pneumoniae_subsp._ozaenae(0.0002)
OTU300	0	0	0	0	0	0	0	0	0	0	0	0	0	0	0	0	0	0	0	2	0	0	0	0	0	0	0	0	0	0	0	0	d:Bacteria(1.0000)	p:Firmicutes(0.0017)	c:Clostridia(0.0008)	o:Clostridiales(0.0005)	f:Ruminococcaceae(0.0000)	g:Clostridium_III(0.0000)	s:Clostridium_hungatei(0.0000)
OTU316	0	2	0	0	0	0	0	0	0	0	0	0	0	0	0	0	0	0	0	0	0	0	0	0	0	0	0	0	0	0	0	0	d:Bacteria(1.0000)	p:Firmicutes(1.0000)	c:Bacilli(1.0000)	o:Bacillales(1.0000)	f:Staphylococcaceae(0.9998)	g:Staphylococcus(0.9982)
OTU312	0	0	0	0	0	0	0	0	0	0	0	0	0	0	0	0	0	0	2	0	0	0	0	0	0	0	0	0	0	0	0	0	d:Bacteria(0.9706)	p:"Fusobacteria"(0.0006)	c:Fusobacteriia(0.0003)	o:"Fusobacteriales"(0.0003)	f:"Leptotrichiaceae"(0.0000)	g:Streptobacillus(0.0000)	s:Streptobacillus_moniliformis(0.0000)
OTU302	0	0	0	0	0	0	0	0	0	0	0	0	0	0	0	0	0	0	0	2	0	0	0	0	0	0	0	0	0	0	0	0	d:Bacteria(0.9998)	p:Firmicutes(0.0006)	c:Bacilli(0.0003)	o:Lactobacillales(0.0003)	f:Lactobacillaceae(0.0000)	g:Lactobacillus(0.0000)	s:Lactobacillus_thailandensis(0.0000)
Total reads	1483	7354	3102	11568	2992	4714	1276	1361	12233	17699	21658	18096	18733	16001	8792	11996	9244	24664	23536	16443	11933	6967	13365	8632	3846	7556	17277	11541	10311	11343	14802	12156

## Sheet: OTUs FASTA seq
>OTU1
AGAGTTTGATCCTGGCTCAGGATGAACGCTGGCGGCGTGCCTAATACATGCAAGTCGAGCGAACAGATAAGGAGCTTGCT
CCTTTGAAGTTAGCGGCGGACGGGTGAGTAACACGTGGGTAACCTACCTATAAGACTGGGATAACTTCGGGAAACCGGAG
CTAATACCGGATAACATTTAGAACCGCATGGTTCTAAAGTGAAAGATGGTTTTGCTATCACTTATAGATGGACCCGCGCC
GTATTAGCTAGTTGGTAAGGTAACGGCTTACCAAGGCGACGATACGTAGCCGACCTGAGAGGGTGATCGGCCACACTGGA
ACTGAGACACGGTCCAGACTCCTACGGGAGGCAGCATG
>OTU2
AGAGTTTGATCCTGGCTCAGGACGAACGCTGGCGGCGTGCCTAATACATGCAAGTCGAACGCTTCTTTCCTCCCGAGTGC
TTGCACTCAATTGGAAAGAGGAGTGGCGGACGGGTGAGTAACACGTGGGTAACCTACCCATCAGAGGGGGATAACACTTG
GAAACAGGTGCTAATACCGCATAACAGTTTATGCCGCATGGCATAAGAGTGAAAGGCGCTTTCGGGTGTCGCTGATGGAT
GGACCCGCGGTGCATTAGCTAGTTGGTGAGGTAACGGCTCACCAAGGCCACGATGCATAGCCGACCTGAGAGGGTGATCG
GCCACACTGGGACTGAGACACGGCCCAGACTCCTACGGGAGGCAGCATG
>OTU3
AGAGTTTGATCCTGGCTCAGGATGAACGCTGACAGAATGCTTAACACATGCAAGTCTACTTGAATTTGGGTTTTTTAACT
TCGATTTGGGTGGCGGACGGGTGAGTAACGCGTAAAGAACTTGCCTCACAGCTAGGGACAACATTTGGAAACGAATGCTA
ATACCTGATATTATGATTATAGGGCATCCTAGAATTATGAAAGCTATATGCGCTGTGAGAGAGCTTTGCGTCCCATTAGC
TAGTTGGAGAGGTAACGGCTCACCAAGGCGATGATGGGTAGCCGGCCTGAGAGGGTGAACGGCCACAAGGGGACTGAGAC
ACGGCCCTTACTCCTACGGGAGGCAGCATG
>OTU4
AGAGTTTGATCCTGGCTCAGGACGAACGCTGGCGGCGTGCCTAATACATGCAAGTCGAACGCTTTTTCTTTCACCGGAGC
TTGCTCCATCGAAAGAAAAAGAGTGGCGAACGGGTGAGTAACACGTGGGTAACCTGCCCATCAGAAGGGGATAACACTTG
GAAACAGGTGCTAATACCGTATAACACTATTTTCCGCATGGAAGAAAGTTGAAAGGCGCTTTTGCGTCACTGATGGATGG
ACCCGCGGTGCATTAGCTAGTTGGTGAGGTAACGGCTCACCAAGGCCACGATGCATAGCCGACCTGAGAGGGTGATCGGC
CACACTGGGACTGAGACACGGCCCAGACTCCTACGGGAGGCAGCATG
>OTU5
AGAGTTTGATCCTGGCTCAGGACGAACGCTGGCGGCGTGCCTAATACATGCAAGTAGAACGCCAAGACTTTGTACTTGTA
CAGAGTTGAGGAGTTGCGAACGGGTGAGTAACGCGTAGGTAACCTGCCTGGTAGCGGGGGATAACTATTGGAAACGATAG
CTAATACCGCATAACAGTGTTTACTGCATGGTAAACATTTAAAAGGTGCAACTGCACCACTACCAGATGGACCTGCGTTG
TATTAGCTAGTAGGTAAGGTAACGGCTTACCTAGGCGACGATACATAGCCGACCTGAGAGGGTGATCGGCCACACTGGGA
CTGAGACACGGCCCAGACTCCTACGGGAGGCAGCATG
>OTU6
AGAGTTTGATCCTGGCTCAGATTGAACGCTGGCGGCAGGCCTAACACATGCAAGTCGAACGGTAACAGGAAGCAGCTTGC
TGCTTTGCTGACGAGTGGCGGACGGGTGAGTAATGTCTGGGAAACTGCCTGATGGAGGGGGATAACTACTGGAAACGGTA
GCTAATACCGCATAACGTCGCAAGACCAAAGAGGGGGACCTTAGGGCCTCTTGCCATCGGATGTGCCCAGATGGGATTAG
CTAGTAGGTGGGGTAACGGCTCACCTAGGCGACGATCCCTAGCTGGTCTGAGAGGATGACCAGCCACACTGGAACTGAGA
CACGGTCCAGACTCCTACGGGAGGCAGCATG
>OTU7
AGAGTTTGATCCTGGCTCAGGACGAACGCTGGCGGCGTGCCTAATACATGCAAGTAGAACGCTGAGGTTTGGTGTTTACA
CTAGACTGATGAGTTGCGAACGGGTGAGTAACGCGTAGGTAACCTGCCTCATAGCGGGGGATAACTATTGGAAACGATAG
CTAATACCGCATAAGAGTAATTAACACATGTTAGTTATTTAAAAGGAGCAATTGCTTCACTGTGAGATGGACCTGCGTTG
TATTAGCTAGTTGGTGAGGTAAAGGCTCACCAAGGCGACGATACATAGCCGACCTGAGAGGGTGATCGGCCACACTGGGA
CTGAGACACGGCCCAGACTCCTACGGGAGGCAGCATG
>OTU8
AGAGTTTGATCCTGGCTCAGGATGAACGCTAGCTACAGGCTTAACACATGCAAGTCGAGGGGCAGCATGAACTTAGCTTG
CTAAGTTTGATGGCGACCGGCGCACGGGTGAGTAACACGTATCCAACCTGCCGATGACTCGGGGATAGCCTTTCGAAAGA
AAGATTAATACCCGATGGCATAGTTCTTCCGCATGGTAGAACTATTAAAGAATTTCGGTCATCGATGGGGATGCGTTCCA
TTAGGTTGTTGGCGGGGTAACGGCCCACCAAGCCTTCGATGGATAGGGGTTCTGAGAGGAAGGTCCCCCACATTGGAACT
GAGACACGGTCCAAACTCCTACGGGAGGCAGCATG
>OTU9
AGAGTTTGATCCTGGCTCAGGATGAACGCTGGCGGCGTGCCTAATACATGCAAGTCGAACGAAACTTCTTTATCACCGAG
TGCTTGCACTCACCGATAAAGAGTTGAGTGGCGAACGGGTGAGTAACACGTGGGCAACCTGCCCAAAAGAGGGGGATAAC
ACTTGGAAACAGGTGCTAATACCGCATAACCATAGTTACCGCATGGTAACTATGTAAAAGGTGGCTATGCTACCGCTTTT
GGATGGGCCCGCGGCGCATTAGCTAGTTGGTGGGGTAAAGGCTTACCAAGGCAATGATGCGTAGCCGAACTGAGAGGTTG
ATCGGCCACATTGGGACTGAGACACGGCCCAAACTCCTACGGGAGGCAGCATG
>OTU10
AGAGTTTGATCCTGGCTCAGGATGAACGCTGGCGGCGTGCCTAATACATGCAAGTCGAGCGAACAGATAAGGAGCTTGCT
CCTTTGACGTTAGCGGCGGACGGGTGAGTAACACGTGGGTAACCTACCTATAAGACTGGAATAACTCCGGGAAACCGGGG
CTAATGCCGGATAATATTTAGAACCGCATGGTTCTAAAGTGAAAGATGGTTTTACTATCACTTATAGATGGACCCGCGCC
GTATTAGCTAGTTGGTGGGGTAATGGCTTACCAAGGCAACGATACGTAGCCGACCTGAGAGGGTGATCGGCCACACTGGA
ACTGAGACACGGTCCAGACTCCTACGGGAGGCAGCATG
>OTU11
AGAGTTTGATCCTGGCTCAGGATGAACGCTGGCGGCGTGCCTAATACATGCAAGTCGAGCGAACAGATGAGAAGCTTGCT
TCTCTGATGTTAGCGGCGGACGGGTGAGTAACACGTGGGTAACCTACCTATAAGACTGGGATAACTCCGGGAAACCGGGG
CTAATACCGGATAATATATTGAACCGCATGGTTCAATGTTGAAAGACGGTTTCGGCTGTCACTTATAGATGGACCCGCGC
CGTATTAGCTAGTTGGTAAGGTAACGGCTTACCAAGGCAACGATACGTAGCCGACCTGAGAGGGTGATCGGCCACACTGG
AACTGAGACACGGTCCAGACTCCTACGGGAGGCAGCATG
>OTU12
AGAGTTTGATCCTGGCTCAGGATGAACGCTAGCTACAGGCTTAACACATGCAAGTCGAGGGGCAGCATTAAAGTTTGCTT
GCAAACTTTAGATGGCGACCGGCGCACGGGTGAGTAACACGTATCCAACCTGCCGATAACTCGGGGATAGCCTTTCGAAA
GAAAGATTAATACCCGATGGTATATTTTCACCGCATGGTGAAACTATTAAAGAATTTCGGTTATCGATGGGGATGCGTTC
CATTAGGCAGTTGGTGAGGTAACGGCTCACCAAACCTTCGATGGATAGGGGTTCTGAGAGGAAGGTCCCCCACATTGGAA
CTGAGACACGGTCCAAACTCCTACGGGAGGCAGCATG
>OTU13
AGAGTTTGATCCTGGCTCAGGATGAACGCTGGCGGCGCGCCTAACACATGCAAGTCGAACGGTTAAAGCATCTTCGGATG
TGTATAAAGTGGCGAACGGCTGAGTAACACGTGGGCAACCTGCCCTTTGCACTGGGATAGCCTCGGGAAACCGAGGTTAA
TACCGGATACTCCATATTTGTCGCATGGCGAATATGGGAAAGCTCCGGCGGCAAAGGATGGGCCCGCGGCCTGTTAGCTA
GTTGGTGGGGTAGTGGCCTACCAAGGCAATGATGGGTAGCCGGGTTGAGAGACCGACCGGCCAGATTGGGACTGAGACAC
GGCCCAGACTCCTACGGGAGGCAGCATG
>OTU14
AGAGTTTGATCCTGGCTCAGATTGAACGCTGGCGGCATGCCTTACACATGCAAGTCGAACGGTAACAGGTCTTCGGACGC
TGACGAGTGGCGAACGGGTGAGTAATACATCGGAACGTGCCCAGTCGTGGGGGATAACTACTCGAAAGAGTAGCTAATAC
CGCATACGATCTGAGGATGAAAGCGGGGGACCTTCGGGCCTCGCGCGATTGGAGCGGCCGATGGCAGATTAGGTAGTTGG
TGGGATAAAAGCTTACCAAGCCGACGATCTGTAGCTGGTCTGAGAGGACGACCAGCCACACTGGGACTGAGACACGGCCC
AGACTCCTACGGGAGGCAGCATG
>OTU15
AGAGTTTGATCCTGGCTCAGGACGAACGCTGGCGGCGTGCTTAACACATGCAAGTCGAACGGAAAGGCCCTGCTTTTGTG
GGGTGCTCGAGTGGCGAACGGGTGAGTAACACGTGAGTAACCTGCCCTTGACTTTGGGATAACTTCAGGAAACTGGGGCT
AATACCGGATAGGAGCTCCTGCTGCATGGTGGGGGTTGGAAAGTTTCGGCGGTTGGGGATGGACTCGCGGCTTATCAGCT
TGTTGGTGGGGTAGTGGCTTACCAAGGCTTTGACGGGTAGCCGGCCTGAGAGGGTGACCGGCCACATTGGGACTGAGATA
CGGCCCAGACTCCTACGGGAGGCAGCATG
>OTU16
AGAGTTTGATCCTGGCTCAGGATGAACGCTAGCGACAGGCTTAACACATGCAAGTCGAGGGGCAGCACGATGTAGCAATA
CATTGGTGGCGACCGGCGCACGGGTGAGTAACGCGTATGCAACCTACCTATCAGAGGGGAATAACCCGGCGAAAGTCGGA
CTAATACCGCATAAAACAGGGGTTCCACATGGAAATATTTGTTAAAGAATAATCGCTGATAGATGGGCATGCGTTCCATT
AGATAGTTGGTGAGGTAACGGCTCACCAAGTCCACGATGGATAGGGGTTCTGAGAGGAAGGTCCCCCACACTGGTACTGA
GACACGGACCAGACTCCTACGGGAGGCAGCATG
>OTU17
AGAGTTTGATCCTGGCTCAGATTGAACGCTGGCGGCAGGCTTAACACATGCAAGTCGAACGGTAACAGGAAGAAAGCTTG
CTTTCTTTGCTGACGAGTGGCGGACGGGTGAGTAATGCTTGGGAATCTGGCTTATGGAGGGGGATAACTACTGGAAACGG
TAGCTAATACCGCGTAATGTCTACGGACTAAAAGGGGCGAAAGCTCTTGCCATAAGATGAGCCCAAGTGGGATTAGGTAG
TTGGTGAGGTAACGGCTCACCAAGCCGTCGATCTCTAGCTGGTCTGAGAGGATGACCAGCCACACTGGAACTGAGACACG
GTCCAGACTCCTACGGGAGGCAGCATG
>OTU18
AGAGTTTGATCCTGGCTCAGGATGAACGCTAGCGACAGGCTTAACACATGCAAGTCGAGGGGCAGCGGGGGTAGCAATAC
CCGCCGGCGACCGGCGCACGGGTGAGTAACGCGTATGCAACTTACCTATCAGAGGGGGATAACCCGGCGAAAGTCGGACT
AATACCGCATGAAGCAGGGGCCCCGCATGGGGATATTTGCTAAAGATTCATCGCTGATAGATAGGCATGCGTTCCATTAG
GCAGTTGGCGGGGTAACGGCCCACCAAACCGACGATGGATAGGGGTTCTGAGAGGAAGGTCCCCCACATTGGTACTGAGA
CACGGACCAAACTCCTACGGGAGGCAGCATG
>OTU19
AGAGTTTGATCCTGGCTCAGATTGAACGCTGGCGGAACGCTTTACACATGCAAGTCGAACGGTAACAGCGAGGAAAGCTT
GCTTTTTTCGGCTGACGAGTGGCGAACGGGTGAGTAATACATCGGAACGTGTCCGCTCGTGGGGGACAACCATCCGAAAG
GATGGCTAATACCGCATGAGTTCTACGGAAGAAAGAGGGGGACCTGCTTGCAGGCCTCTCGCGAGCGGAGCGGCCGATGA
CTGATTAGCCGGTTGGTGAGGTAACGGCTCACCAAAGCAACGATCAGTAGCTGGTCTGAGAGGACGACCAGCCACACTGG
GACTGAGACACGGCCCAGACTCCTACGGGAGGCAGCATG
>OTU20
AGAGTTTGATCCTGGCTCAGGACGAACGCTGGCGGCGTGCCTAATACATGCAAGTCGAGCGAGCTTGCCTAGATGAATTT
GGTGCTTGCACCAAATGAAACTAGATACAAGCGAGCGGCGGACGGGTGAGTAACACGTGGGTAACCTGCCCAAGAGACTG
GGATAACACCTGGAAACAGATGCTAATACCGGATAACAACACTAGACGCATGTCTAGAGTTTAAAAGATGGTTCTGCTAT
CACTCTTGGATGGACCTGCGGTGCATTAGCTAGTTGGTAAGGCAACGGCTTACCAAGGCAATGATGCATAGCCGAGTTGA
GAGACTGATCGGCCACATTGGGACTGAGACACGGCCCAAACTCCTACGGGAGGCAGCATG
>OTU21
AGAGTTTGATCCTGGCTCAGGACGAACGCTGGCGGCGTGCCTAATACATGCAAGTCGAGCGAGTCTGCCTTGAAGATCGG
AGTGCTTGCACTCTGTGAAACAAGATACAGGCTAGCGGCGGACGGGTGAGTAACACGTGGGTAACCTGCCCAAGAGATCG
GGATAACACCTGGAAACAGATGCTAATACCGGATAACAACAGATGATGCCTATCAACTGTTTAAAAGATGGTTCTGCTAT
CACTCTTGGATGGACCTGCGGTGCATTAGCTAGTTGGTAGGGTAACGGCCTACCAAGGCGATGATGCATAGCCGAGTTGA
GAGACTGATCGGCCACATTGGGACTGAGACACGGCCCAAACTCCTACGGGAGGCAGCATG
>OTU22
AGAGTTTGATCCTGGCTCAGGATGAACGCTAGCTACAGGCTTAACACATGCAAGTCGAGGGGCAGCATGAAAGTTTGCTT
GCAAACTTTTGATGGCGACCGGCGCACGGGTGAGTAACACGTATCCAACCTGCCTCATACTCGGGGATAGCCTTTCGAAA
GAAAGATTAATACCCGATGTCATAGTCCTACCGCATGATGGGATTATTAAAGAATTTCGGTATGGGATGGGGATGCGTTC
CATTAGTTAGTTGGCGGGGTAACGGCCCACCAAGACAACGATGGATAGGGGTTCTGAGAGGAAGGTCCCCCACATTGGAA
CTGAGACACGGTCCAAACTCCTACGGGAGGCAGCATG
>OTU23
AGAGTTTGATCCTGGCTCAGGATGAACGCTAGCTACAGGCTTAACACATGCAAGTCGAGGGGCAGCATGGTCTTAGCTTG
CTAAGGCTGATGGCGACCGGCGCACGGGTGAGTAACACGTATCCAACCTGCCGTCTACTCTTGGCCAGCCTTCTGAAAGG
AAGATTAATCCAGGATGGCATCATGAGTTCACATGTCCGCATGATTAAAGGTATTTTCCGGTAGACGATGGGGATGCGTT
CCATTAGATAGTAGGCGGGGTAACGGCCCACCTAGTCAACGATGGATAGGGGTTCTGAGAGGAAGGTCCCCCACATTGGA
ACTGAGACACGGTCCAAACTCCTACGGGAGGCAGCATG
>OTU24
AGAGTTTGATCCTGGCTCAGGATGAACGCTGGCGGCGTGCTTAACACATGCAAGTCGAACGGGATCTGACCAGCTTGCTG
GTTGGTGAGAGTGGCGAACGGGTGAGTAATGCGTGACCAACCTGCCCCATGCTCCAGAATAGCTCTTGGAAACGGGTGGT
AATGCTGGATGCTCCAACTTGACGCATGTCTTGTTGGGAAAGTGTTTAGTGGCATGGGATGGGGTCGCGTCCTATCAGCT
TGTAGGCGGGGTAATGGCCCACCTAGGCTTCGACGGGTAGCCGGCCTGAGAGGGCGGACGGCCACATTGGGACTGAGATA
CGGCCCAGACTCCTACGGGAGGCAGCATG
>OTU25
AGAGTTTGATCCTGGCTCAGGATGAACGCTAGCTATAGGCTTAACACATGCAAGTCGAGGGGCAGCATATAGATTGCTTG
CAATTTATGATGGCGACCGGCGCACGGGTGAGTAACGCGTATCCAACCTACCCATTACTAGGGAATAACCCAGCGAAAGT
TGGCCTAATGCCCTATGTAGTCGTTTGATCGCCTGAGATTTCGACGAAAGATTTATCGGTATTGGATGGGGATGCGTCTG
ATTAGCTTGTTGGCGGGGTAAAGGCCCACCAAGGCAACGATCAGTAGGGGTTCTGAGAGGAAGGTCCCCCACATTGGAAC
TGAGACACGGTCCAAACTCCTACGGGAGGCAGCATG
>OTU26
AGAGTTTGATCCTGGCTCAGAACGAACGCTGGCGGCAGGCTTAACACATGCAAGTCGAACGCCCCGCAAGGGGAGTGGCA
GACGGGTGAGTAACGCGTGGGAACATACCCTTTCCTGCGGAATAGCTCCGGGAAACTGGAATTAATACCGCATACGCCCT
ACGGGGGAAAGATTTATCGGGGAAGGATTGGCCCGCGTTGGATTAGCTAGTTGGTGGGGTAAAGGCCTACCAAGGCGACG
ATCCATAGCTGGTCTGAGAGGATGATCAGCCACATTGGGACTGAGACACGGCCCAAACTCCTACGGGAGGCAGCATG
>OTU27
AGAGTTTGATCCTGGCTCAGGACGAACGCTGGCGGCGTGCCTAATACATGCAAGTCGAACGCCTCTTTTTCCACCGGAGC
TTGCTCCATCGGAAAAAGAGGAGTGGCGAACGGGTGAGTAACACGTGGGTAACCTGCCCATCAGAAGGGGATAACACTTG
GAAACAGGTGCTAATACCGTATAACAATCGAAACCGCATGGTTTCGATTTGAAAGGCGCTTTCGGGTGTCGCTGATGGAT
GGACCCGCGGTGCATTAGCTAGTTGGTGAGGTAACGGCTCACCAAGGCGACGATGCATAGCCGACCTGAGAGGGTGATCG
GCCACATTGGGACTGAGACACGGCCCAAACTCCTACGGGAGGCAGCATG
>OTU28
AGAGTTTGATCCTGGCTCAGGATGAACGCTAGCTACAGGCTTAACACATGCAAGTCGAGGGGCAGCATGGTCTTAGCTTG
CTAAGGCCGATGGCGACCGGCGCACGGGTGAGTAACACGTATCCAACCTGCCGTCTACTCTTGGACAGCCTTCTGAAAGG
AAGATTAATACAAGATGGCATCATGAGTCCGCATGTTCACATGATTAAAGGTATTCCGGTAGACGATGGGGATGCGTTCC
ATTAGATAGTAGGCGGGGTAACGGCCCACCTAGTCTTCGATGGATAGGGGTTCTGAGAGGAAGGTCCCCCACATTGGAAC
TGAGACACGGTCCAAACTCCTACGGGAGGCAGCATG
>OTU29
AGAGTTTGATCCTGGCTCAGATTGAACGCTGGCGGAACGCTTTACACATGCAAGTCGAACGGTAACGAGGAGGAAAGCTT
GCTTTCCTCTGTCGACGAGTGGCGAACGGGTGAGTAAGACATCGGAACGTATCCGCTCGTGGGGGACAACTTCCCGAAAG
GGGAGCTAATACCGCATGAGATCCGAGGATGAAAGAGGGGGACCCGCGAGGGCCTCTCGCGAGCGGAGCGGCCGATGACT
GATTAGCTAGTTGGTAAGGTAAAGGCTTACCAAGGCGACGATCAGTAGCTGGTCTGAGAGGACGACCAGCCACACTGGGA
CTGAGACACGGCCCAGACTCCTACGGGAGGCAGCATG
>OTU30
AGAGTTTGATCCTGGCTCAGGATGAACGCTAGCTACAGGCTTAACACATGCAAGTCGAGGGGAAACGACATCGAAAGCTT
GCTTTTGATGGGCGTCGACCGGCGCACGGGTGAGTAACGCGTATCCAACCTGCCCACCACTTGGGGATAACCTTGCGAAA
GTAAGACTAATACCCAATGATATCTCTAGAAGACATCTGAAAGAGATTAAAGATTTATCGGTGATGGATGGGGATGCGTC
TGATTAGCTTGTTGGCGGGGTAACGGCCCACCAAGGCTACGATCAGTAGGGGTTCTGAGAGGAAGGTCCCCCACATTGGA
ACTGAGACACGGTCCAAACTCCTACGGGAGGCAGCATG
>OTU31
AGAGTTTGATCCTGGCTCAGAACGAACGCTGGCGGCAGGCTTAACACATGCAAGTCGAGCGCCCCGCAAGGGGAGCGGCA
GACGGGTGAGTAACGCGTGGGAATCTACCCTTTTCTACGGAATAACGCAGGGAAACTTGTGCTAATACCGTATGTGTCCT
TCGGGAGAAAGATTTATCGGGAAAGGATGAGCCCGCGTTGGATTAGCTAGTTGGTGGGGTAAAGGCCTACCAAGGCGACG
ATCCATAGCTGGTCTGAGAGGATGATCAGCCACATTGGGACTGAGACACGGCCCAAACTCCTACGGGAGGCAGCATG
>OTU32
AGAGTTTGATCCTGGCTCAGGATGAACGCTAGCTACAGGCTTAACACATGCAAGTCGAGGGGCAGCATGTCGGTTGCTTG
CAACCGATGATGGCGACCGGCGCACGGGTGAGTAACGCGTATCCAACCTACCCTTGTCCATCGGATAACCCGTCGAAAGG
CGGCCTAACACGATATGCGGTTCACCGCAGGCATCTAACGTGAACGAAATGTGAAGGAGAAGGATGGGGATGCGTCTGAT
TAGCTTGTTGGCGGGGTAACGGCCCACCAAGGCTACGATCAGTAGGGGTTCTGAGAGGAAGGTCCCCCACATTGGAACTG
AGACACGGTCCAAACTCCTACGGGAGGCAGCATG
>OTU33
AGAGTTTGATCCTGGCTCAGAACGAACGCTGGCGGCAGGCTTAACACATGCAAGTCGAGCGCCCCGCAAGGGGAGCGGCA
GACGGGTGAGTAACGCGTGGGAACGTACCTTTTGCTACGGAATAACTCAGGGAAACTTGTGCTAATACCGTATGTGCCCT
TCGGGGGAAAGATTTATCGGCAAAGGATCGGCCCGCGTTGGATTAGCTAGTTGGTGAGGTAAAGGCTCACCAAGGCGACG
ATCCATAGCTGGTCTGAGAGGATGATCAGCCACACTGGGACTGAGACACGGCCCAGACTCCTACGGGAGGCAGCATG
>OTU34
AGAGTTTGATCCTGGCTCAGGACGAACGCTGGCGGCGCGCCTAACACATGCAAGTCGAACGAGCGAGAGAAAGTTTGCTT
TCTCGAGCGAGTGGCGAACGGGTGAGTAACGCGTGAGGAACCTGCCTCAAAGAGGGGGACAACAGTTGGAAACGACTGCT
AATACCGCATAAGCCCACAGGTCGGCATCGACCAGAGGGAAAAGGAGCAATCCGCTTTGAGATGGCCTCGCGTCCGATTA
GCTAGTTGGTGAGGTAATGGCCCACCAAGGCAACGATCGGTAGCCGGACTGAGAGGTTGAACGGCCACATTGGGACTGAG
ACACGGCCCAGACTCCTACGGGAGGCAGCATG
>OTU35
AGAGTTTGATCCTGGCTCAGGATGAACGCTGACAGAATGCTTAACACATGCAAGTCTACTTGAATTTGGGTTTTTTAACT
TCGATTTGGGAGGCAGCATG
>OTU36
AGAGTTTGATCCTGGCTCAGGACGAACGCTGGCGGCGTGCTTAACACATGCAAGTCGAACGAGAGGACATGGGAAGCTTG
CTTCCTATGAAATCGAGTGGCAAACGGGTGAGTAACGCGTAAACAACCTGCCCTTCGGATGGGGATAACAGCCGGAAACG
GCTGCTAATACCGAATACGATCTTTTCGTCGCATGACGGAAAGAAGAAAGGATGGCCTCTATACAAAGCTATCGCCGAAG
GAGGGGTTTGCGTCTGATTAGCTGGTTGGAGGGGTAACGGCCCAACAAGGCGATGATCAGTAGCCGGTCTGAGAGGATGA
ACGGCCACATTGGGACTGAGACACGGCCCAGACTCCTACGGGAGGCAGCATG
>OTU37
AGAGTTTGATCCTGGCTCAGGACGAACGCTGGCGGCGTGCCTAATACATGCAAGTCGAGCGAACAGAGAAAGTGTTTGCA
CTTTCAAAGTTAGCGGCGGACGGGTGAGTAACACGTAAGGAACCTACCGATAAGCGGGGGACAACATCCGGAAACGGGTG
CTAATACCGCATAGGAAGTTTGTTCGCATGAACAAACTTAGAAAGATGGCTCTGCTATCACTTATCGATGGCCTTGCGGT
GCATTAACTAGTTGGCGAGGTAACGGCTCACCAAGGTGATGATGCATAGCCGACCTGAGAGGGTAATCGGCCACATTGGG
ACTGAGACACGGCCCAAACTCCTACGGGAGGCAGCATG
>OTU38
AGAGTTTGATCCTGGCTCAGAGTGAACGCTGGCGGTAGGCCTAACACATGCAAGTCGAACGGCAGCACAGAGGAGCTTGC
TCCTTGGGTGGCGAGTGGCGGACGGGTGAGGAATACATCGGAATCTACTCTGTCGTGGGGGATAACGTAGGGAAACTTAC
GCTAATACCGCATACGACCTACGGGTGAAAGCAGGGGATCTTCGGACCTTGCGCGATTGAATGAGCCGATGTCGGATTAG
CTAGTTGGCGGGGTAAAGGCCCACCAAGGCGACGATCCGTAGCTGGTCTGAGAGGATGATCAGCCACACTGGAACTGAGA
CACGGTCCAGACTCCTACGGGAGGCAGCATG
>OTU39
AGAGTTTGATCCTGGCTCAGGACGAACGCTGGCGGCGTGCTTAACACATGCAAGTCGAACGGAAAGGCCCTGCTTGCAGG
GTACTCGAGTGGCGAACGGGTGAGTAACACGTGGGTGATCTGCCCTGCACTTCGGGATAAGCCTGGGAAACTGGGTCTAA
TACCGGATAGGAGCCATTTTTAGTGTGATGGTTGGAAAGTTTTTTCGGTGTAGGATGAGCTCGCGGCCTATCAGCTTGTT
GGTGGGGTAATGGCCTACCAAGGCGGCGACGGGTAGCCGGCCTGAGAGGGTGGACGGCCACATTGGGACTGAGATACGGC
CCAGACTCCTACGGGAGGCAGCATG
>OTU40
AGAGTTTGATCCTGGCTCAGATTGAACGCTGGCGGCATGCCTTACACATGCAAGTCGAACGGTAACAGGTTAAGCTGACG
AGTGGCGAACGGGTGAGTAATGTATCGGAACGTGCCCAGTCGTGGGGGATAACTGCTCGAAAGAGCAGCTAATACCGCAT
ACGACCTGAGGGTGAAAGCGGGGGATCGCAAGACCTCGCGCGATTGGAGCGGCCGATATCAGATTAGGTAGTTGGTGAGG
TAAAGGCTCACCAAGCCGACGATCTGTAGCTGGTCTGAGAGGACGACCAGCCACACTGGGACTGAGACACGGCCCAGACT
CCTACGGGAGGCAGCATG
>OTU41
AGAGTTTGATCCTGGCTCAGATTGAACGCTGGCGGGATGCTTTACACATGCAAGTCGGACGGCAGCACGGGCTTCGGCCT
GGTGGCGAGTGGCGAACGGGTGAGTAATGTATCGGAACGTGCCCAGTAGCGGGGGATAACTACGCGAAAGCGTAGCTAAT
ACCGCATACGCCCTACGGGGGAAAGCGGGGGACCTTCGGGCCTCGCACTATTGGAGCGGCCGATATCGGATTAGCTAGTT
GGTGGGGTAACGGCTCACCAAGGCGACGATCCGTAGCTGGTTTGAGAGGACGACCAGCCACACTGGGACTGAGACACGGC
CCAGACTCCTACGGGAGGCAGCATG
>OTU42
AGAGTTTGATCCTGGCTCAGGATGAACGCTGGCGGCGTGCCTAACACATGCAAGTCGAACGAAGCACCTTTTGAGATTCT
TCGGATGATCGATCGGTGACTGAGTGGCGGACGGGTGAGTAACGCGTGGGTAACCTGCCCTGTACAGGGGGATAACAGCT
GGAAACGGCTGCTAATACCGCATAAGCGCACGAGGAGACATCTCCTAGTGTGAAAAACTCCGGTGGTACAGGATGGGCCC
GCGTCTGATTAGCTGGTTGGCAGGGTAACGGCCTACCAAGGCAACGATCAGTAGCCGGTCTGAGAGGATGAACGGCCACA
TTGGAACTGAGACACGGTCCAAACTCCTACGGGAGGCAGCATG
>OTU43
AGAGTTTGATCCTGGCTCAGAGCGAACGCTGGCGGCAGGCTTAACACATGCAAGTCGAGCGGGCATAGCAATATGTCAGC
GGCAGACGGGTGAGTAACGCGTGGGAACGTACCTTTTGGTTCGGAACAACACAGGGAAACTTGTGCTAATACCGGATAAG
CCCTTACGGGGAAAGATTTATCGCCGAAAGATCGGCCCGCGTCTGATTAGCTAGTTGGTGAGGTAATGGCTCACCAAGGC
GACGATCAGTAGCTGGTCTGAGAGGATGATCAGCCACATTGGGACTGAGACACGGCCCAAACTCCTACGGGAGGCAGCAT
G
>OTU44
AGAGTTTGATCCTGGCTCAGATTGAACGCTGGCGGCATGCCTTACACATGCAAGTCGAACGGTAACGCGGGGCAACCTGG
CGACGAGTGGCGAACGGGTGAGTAATATATCGGAACGTGCCCAGTCGTGGGGGATAACTGCTCGAAAGAGCAGCTAATAC
CGCATACGACCTGAGGGTGAAAGCGGGGGATCTTCGGACCTCGCGCGATTGGAGCGGCCGATATCAGATTAGGTAGTTGG
TGGGGTAAAGGCCTACCAAGCCGACGATCTGTAGCTGGTCTGAGAGGACGACCAGCCACACTGGGACTGAGACACGGCCC
AGACTCCTACGGGAGGCAGCATG
>OTU45
AGAGTTTGATCCTGGCTCAGGATAAACGCTGGCGGCGTGCCTAATACATGCAAGTCGATCGATAGAAGTCCAGCTTGCTG
GACGGAAATAGAGGCGAACGGGTGAGTAATACGTAAGCAACCTGCCCACGAAGACCGGGATAATCCCTGGAAACGGGGAC
TAAGACCGGATAGGTACACAGATCGCATGATCAGTGTATTAAAGGAGAGAGACACTGGTGGATGGGCTTACGGTGCATTA
GCTGGATGGTGGGGTAACGGCCCACCATGGCGATGATGCATAGCCGGGCTGAGAGGCTGAACGGCCACATTGGGACTGAG
ACACGGCCCAGACTCCTACGGGAGGCAGCATG
>OTU46
AGAGTTTGATCCTGGCTCAGGATGAACGCTGGCGGCATGCTTAACACATGCAAGTCGAACGGGAAGTGGTGTTTCCAGTG
GCGAACGGGTGAGTAACGCGTAAGAACCTGCCCTTGGGAGGGGAACAACAACTGGAAACGGTTGCTAATACCCCGTAGGC
TGAGGAGCAAAAGGAGAAATCCGCCCAAGGAGGGGCTCGCGTCTGATTAGCTAGTTGGTGAGGTAATAGCTTACCAAGGC
GATGATCAGTAGCTGGTCCGAGAGGATGATCAGCCACACTGGGACTGAGACACGGCCCAGACTCCTACGGGAGGCAGCAT
G
>OTU47
AGAGTTTGATCCTGGCTCAGGATGAACGCTGGCGGCGTGCCTAACACATGCAAGTCGAACGGAGTTACTTTGGCGAAGTT
TTCGGACGGATCTGATTTAACTTAGTGGCGGACGGGTGAGTAATGCGTGAGCAACCTGCCCTTCAGAGGGGGACAACAGT
TGGAAACGACTGCTAATACCGCATAATGTATCCGGGAGGCATCTCCTGGATACCAAAGGAGAAATCCGCTGATGGATGGG
CTCACGTCTGATTAGCTAGTTGGTGAGGTAACGGCTCACCAAGGCTGCGATCAGTAGCCGGACTGAGAGGTTGAACGGCC
ACATTGGGACTGAGATACGGCCCAGACTCCTACGGGAGGCAGCATG
>OTU48
AGAGTTTGATCCTGGCTCAGATTGAACGCTGGCGGCATGCCTTACACATGCAAGTCGAACGGCAGCATGATCTAGCTTGC
TAGATTGATGGCGAGTGGCGAACGGGTGAGTAATACATCGGAACGTGCCCTGTAGTGGGGGATAACTAGTCGAAAGATTA
GCTAATACCGCATACGACCTGAGGGTGAAAGTGGGGGACCGCAAGGCCTCATGCTATAGGAGCGGCCGATGTCTGATTAG
CTAGTTGGTGAGGTAAAGGCTCACCAAGGCGACGATCAGTAGCTGGTCTGAGAGGACGATCAGCCACACTGGGACTGAGA
CACGGCCCAGACTCCTACGGGAGGCAGCATG
>OTU49
AGAGTTTGATCCTGGCTCAGGACGAACGCTGGCGGCGTGCTTAACACATGCAAGTCGAACGAGAGTTAGATCGAATGAGT
TTTCGGACAAGTGAGATTTAACGAAAGTGGCGAACGGGTGAGTAACACGTGAGCAACCTGCCTTACACAGGGGGATAGCC
ATTGGAAACGGTGATTAATACCCCATAAGACCACAATACCGCATGGTAAAAGGGTAAAAGGGATACCGGTGTAAGATGGG
CTCGCGTCTGATTAGCTAGTTGGTGGGGTAAAGGCCTACCAAGGCGACGATCAGTAGCCGGTCTGAGAGGATGAACGGCC
ACATTGGAACTGAGACACGGTCCAAACTCCTACGGGAGGCAGCATG
>OTU50
AGAGTTTGATCCTGGCTCAGGATGAACGCTGGCTGTGTGCCTAATACATGCATGTCGAGCGAGGTTAGCAATAACCTAGC
GGCGAATGGGTGAGTAACACGTGCTTAATCTACCTTTTAGATTGGAATACCCATTGGAAACAATGGCTAATGCCGGATAC
GCATGGAACCGCATGGTTCCGTTGTGAAAGGCGCTGCAAGGCGCCACTAAAAGATGAGGGTGCGGAACATTAGTTAGTTG
GTGAGGTAATGGCCCACCAAGACTATGATGTTTAGCCGGGTCGAGAGACTGAACGGCCACATTGGGACTGAGATACGGCC
CAAACTCCTACGGGAGGCAGCATG
>OTU51
AGAGTTTGATCCTGGCTCAGGATGAACGCTGGCGGCGTGCTTAACACATGCAAGTCGAACGATGAAGCCCAGCTTGCTGG
GTGGATTAGTGGCGAACGGGTGAGTAACACGTGAGTAACCTGCCCTTGACTCTGGGATAAGCCTGGGAAACTGGGTCTAA
TACTGGATATGACTTCTCACCGCATGGTGGGGGGTGGAAAGATTTATTGGTCTTGGATGGACTCGCGGCCTATCAGCTTG
TTGGTGAGGTAATGGCTCACCAAGGCGACGACGGGTAGCCGGCCTGAGAGGGTGACCGGCCACACTGGGACTGAGACACG
GCCCAGACTCCTACGGGAGGCAGCATG
>OTU52
AGAGTTTGATCCTGGCTCAGGATGAACGCTAGCTACAGGCTTAACACATGCAAGTCGCAGGGTAACGTGAGGGAAGCTTG
CTTCCCTTGACGACGACTGGCGCACGGGTGAGTAACGCGTATCCAACCTTCCCATGACCACGGGATAACCCGTTGAAAGA
CGGACTAATACCGTATGACATCGTTTGCTGACATCAAATAACGATTAAAGGTTTAGCGGTGATGGATGGGGATGCGTCTG
ATTAGCTTGTTGGCGGGGTAACGGCCCACCAAGGCGACGATCAGTAGGGGTTCTGAGAGGAAGGTCCCCCACATTGGAAC
TGAGACACGGTCCAAACTCCTACGGGAGGCAGCATG
>OTU53
AGAGTTTGATCCTGGCTCAGGATGAACGCTGGCGGCATGCCTTACACATGCAAGTCGGACGGGAAGTGGTGTTTCCAGTG
GCGGACGGGTGAGTAACGCGTAAGAACCTACCCTTGGGAGGGGAACAACAGCTGGAAACGGCTGCTAATACCCCGTAGGC
TGAGGAGCAAAAGGAGGAATCCGCCCGAGGAGGGGCTCGCGTCTGATTAGCTAGTTGGTGAGGCAATAGCTTACCAAGGC
GATGATCAGTAGCTGGTCCGAGAGGATGATCAGCCACACTGGGACTGAGACACGGCCCAGACTCCTACGGGAGGCAGCAT
G
>OTU54
AGAGTTTGATCCTGGCTCAGGATTAACGCTGGCGGCGTGCATAACACATGCAAGTCGAACGATGAAGATTAAAGGATTTC
TTCGGAATGACATTAATTGGATTAGTGGCGGACGGGTGAGTAACGCGTGAGTAACCTGCCTTACACAAGGGGATAGCCGT
TGGAAACGACGAATAATACCCTATAACATTAACCAATCGCATGATAGGTTAATCAAAGATTTATCGGTGTAAGATGGACT
CGCGTCTGATTAGCTAGTTGGTGGGGTAATAGCCTACCAAGGCAACGATCAGTAGCCGGCTTGAGAGAGTGTACGGCCAC
ATTGGGACTGAGACACGGCCCAGACTCCTACGGGAGGCAGCATG
>OTU55
AGAGTTTGATCCTGGCTCAGGATAAACGCTGACAGAATGCTTAACACATGCAAGTCTATGAGGAAGTTTAGCTTGCTAAA
TGGACTCATGGCGGACGGGTGAGTAACGCGTAAAGAACTTGCCCTTTAGACTGGGATAACAGAGGGAAACTTCTGATAAT
ACTGGATAAGTTAGTATATCGCATGATATGCAAATGAAAGCTACGGCACTAAAGGAGAGCTTTGCGTCCTATTAGCTAGT
TGGTAAGGTAAGAGCTTACCAAGGCGATGATAGGTAGCCGGCCTGAGAGGGTGGACGGCCACAAGGGGACTGAGATACGG
CCCTTACTCCTACGGGAGGCAGCATG
>OTU56
AGAGTTTGATCCTGGCTCAGAACGAACGCTGGCGGCATGCCTAACACATGCAAGTCGAACGAAGGCTTCGGCCTTAGTGG
CGCACGGGTGCGTAACGCGTGGGAATCTGCCCTTAGGTTCGGAATAACAGCTGGAAACGGCTGCTAATACCGGATGATAT
CGCGAGATCAAAGATTTATCGCCTGAGGATGAGCCCGCGTTGGATTAGGTAGTTGGTGGGGTAAAGGCCTACCAAGCCGA
CGATCCATAGCTGGTCTGAGAGGATGATCAGCCACACTGGGACTGAGACACGGCCCAGACTCCTACGGGAGGCAGCATG
>OTU57
AGAGTTTGATCCTGGCTCAGGACGAACGCTGGCGGCGTGCCAATACATGCAAGTCGAGCGAGCGGAACTAACAGATTTAC
TTCGGTAATGACGTTAGGAAAGCGAGCGGCGGATGGGTGAGTAACACGTGGGGAACCTGCCCCATAGTCTGGGATACCAC
TTGGAAACAGGTGCTAATACCGGATAAGAAAGCAGATCGCATGATCAGCTTTTAAAAGGCGGCGTAAGCTGTCGCTATGG
GATGGCCCCGCGGTGCATTAGCTAGTTGGTAAGGTAAAGGCTTACCAAGGCGATGATGCATAGCCGAGTTGAGAGACTGA
TCGGCCACATTGGGACTGAGACACGGCCCAAACTCCTACGGGAGGCAGCATG
>OTU58
AGAGTTTGATCCTGGCTCAGAGCGAACGCTGGCGGCAGGCCTAACACATGCAAGTCGAACGGACCCTTCGGGGTTAGTGG
CGGACGGGTGAGTAACACGTGGGAACGTGCCTTTAGGTTCGGAATAGCTCCTGGAAACGGGTGGTAATGCCGAATGTGCC
CTTCGGGGGAAAGATTTATCGCCTTTAGAGCGGCCCGCGTCTGATTAGCTAGTTGGTGAGGTAATGGCTCACCAAGGCGA
CGATCAGTAGCTGGTCTGAGAGGATGACCAGCCACATTGGGACTGAGACACGGCCCAAACTCCTACGGGAGGCAGCATG
>OTU59
AGAGTTTGATCCTGGCTCAGGATGAACGCTGGCGGCGTGCCTAACACATGCAAGTCGAACGATTAAAGCACCTTCGGGTG
TGTATAGAGTGGCGAACGGGTGAGTAACACGTGACCAACTTGCCTCTTACATTGGGACAACCAAAAGAAATTCTGGCTAA
TACCAAATACTCCGCACATATCACATGATGTATGCGGGAAAGCTTTTGCGGTAAGAGATGGGGTCGCGGCCCATTAGGTA
GACGGCGGGGTAGAAGCCCACCGTGCCGATGATGGGTAGCCGGGTTGAGAGACCGACCGGCCACATTGGGACTGAGATAC
GGCCCAGACTCCTACGGGAGGCAGCATG
>OTU60
AGAGTTTGATCCTGGCTCAGGACGAACGCTGGCGGCGTGCCTAACACATGCAAGTCGAACGGAGAATCGGGAGCTTGCTC
CTGATTCTTAGTGGCGGACGGGTGAGTAACGCGTGAGTAACCTGCCTTTCAGAGGGGGATAACGTTCTGAAAAGAACGCT
AATACCGCATGAGACTACAGAGCTGCATGGCTCAGTGGTCAAAGGAGCAATCCGCTGAAAGATGGACTCGCGTCCGATTA
GATAGTAGGCGGGGTAACGGCCCACCTAGTCGACGATCGGTAGCCGGACTGAGAGGTTGAACGGCCACATTGGGACTGAG
ACACGGCCCAGACTCCTACGGGAGGCAGCATG
>OTU61
AGAGTTTGATCCTGGCTCAGAACGAACGCTGGCGGCATGCCTAACACATGCAAGTCGAACGAGCCCTTCGGGGTTAGTGG
CGCACGGGTGCGTAACGCGTGGGAATCTGCCCTTGGGTTCGGAATAACTCGCCGAAAGGCGTGCTAATACCGGATGATGT
CGAAAGACCAAAGATTTATCGCCCAAGGATGAGCCCGCGTAAGATTAGGTAGTTGGTGAGGTAAAGGCTCACCAAGCCGA
CGATCTTTAGCTGGTCTGAGAGGATGATCAGCCACACTGGGACTGAGACACGGCCCAGACTCCTACGGGAGGCAGCATG
>OTU62
AGAGTTTGATCCTGGCTCAGGACGAACGCTGGCGGCATGCCTAACACATGCAAGTCGAACGGAGATTACTTCGGTAATCT
TAGTGGCGAACGGGTGAGTAACGCGTGGGCAACCTGCCCTCTAGATGGGGACAACATCCCGAAAGGGGTGCTAATACCGA
ATGTGACAGCAATCTCGCATGAGGATGCTGTGAAAGATGGCCTCTATTTATAAGCTATCGCTAGAGGATGGGCCTGCGTC
TGATTAGCTAGTTGGTGGGGTAACGGCCTACCAAGGCGATGATCAGTAGCCGGTCTGAGAGGATGAACGGCCACATTGGG
ACTGAGACACGGCCCAGACTCCTACGGGAGGCAGCATG
>OTU63
AGAGTTTGATCCTGGCTCAGGATGAACGCTAGCGACAGGCTTAACACATGCAAGTCGAGGGGCAGCAGGGGAGTAGCAAT
ACTCCCGCTGGCGACCGGCGCACGGGTGAGTAACACGTATGCAACCTGCCCTTGTCAGGGGGATAAGCGGAAGAAATTCC
GTCTAATACCGCATAACGCTGCGGGGAGACATCTCCCTGCAGCCAAAGATTTATCGGACAAGGATGGGCATGCGGCGCAT
TAGCTTGTTGGCGGGGTAACGGCCCACCAAGGCGACGATGCGTAGGGGTTCTGAGAGGAAGGTCCCCCACACTGGTACTG
AGACACGGACCAGACTCCTACGGGAGGCAGCATG
>OTU64
AGAGTTTGATCCTGGCTCAGGATGAACGCTAGCGACAGGCTTAACACATGCAAGTCGAGGGGCAGCGGGGGAGTAGCAAT
ACTCCTGCCGGCGACCGGCGCACGGGTGAGTAACACGTATGAAACCTGCCCGCAGCAGGGGGGGTAAGCGGAAGAAATTC
CGTCTAATACCGCGTAACATCCCGGAGGGGCATCCCTTCGGGATTAAAGGAGCGATCCGGCTGCGGATGGTCATGCGGCG
CATTAGCTAGTTGGCGGGGTAACGGCCCACCAAGGCGACGATGCGTAGGGGTTCTGAGAGGAAGGTCCCCCACACTGGTA
CTGAGACACGGACCAGACTCCTACGGGAGGCAGCATG
>OTU65
AGAGTTTGATCCTGGCTCAGGACGAACGCTGGCGGCGCGCCTAACACATGCAAGTCGAACGGTGAAGAGGAGCTTGCTCC
TCGGATCAGTGGCGGACGGGTGAGTAACACGTGAGCAACCTGGCTCTAAGAGGGGGACAACAGTTGGAAACGACTGCTAA
TACCGCATAACGTATCGGGATGGCATCTTTCTGATACCAAAGATTTTATCGCTTAGAGATGGGCTCGCGTCTGATTAGAT
AGTTGGCGGGGTAACGGCCCACCAAGTCGACGATCAGTAGCCGGACTGAGAGGTTGAACGGCCACATTGGGACTGAGACA
CGGCCCAGACTCCTACGGGAGGCAGCATG
>OTU66
AGAGTTTGATCCTGGCTCAGGACGAACGCTGGCGGCGCGCCTAACACATGCAAGTCGAACGAGCGAGAGAGAGCTTGCTT
TCTCGAGCGAGTGGCGAACGGGTGAGTAACGCGTGAGGAACCTGCCTCAAAGAGGGGGACAACAGTTGGAAACGACTGCT
AATACCGCATAAGCCCACGACCCGGCATCGGGTAGAGGGAAAAGGAGCAATCCGCTTTGAGATGGCCTCGCGTCCGATTA
GCTAGTTGGTGAGGTAACGGCCCACCAAGGCGACGATCGGTAGCCGGACTGAGAGGTTGAACGGCCACATTGGGACTGAG
ACACGGCCCAGACTCCTACGGGAGGCAGCATG
>OTU67
AGAGTTTGATCCTGGCTCAGGATGAACGCTGGCGGCGTGCCTAATACATGCAAGTCGAGCGAACAGACGAGGAGCTTGCT
CCTTTGACGTTAGCGGCGGACGGGTGAGTAACACGTGGGTAACCTACCTATAAGACTGGGATAACTTCGGGAAACCGGAG
CTAATACCGGATAATATTTCGAACCGCATGGTTCGATAGTGAAAGATGGCTCTGCTATCACTTATAGATGGACCTGCGCC
GTATTAGCTAGTTGGTAAGGTAACGGCTTACCAAGGCAACGATACGTAGCCGACCTGAGAGGGTGATCGGCCACACTGGA
ACTGAGACACGGTCCAGACTCCTACGGGAGGCAGCATG
>OTU68
AGAGTTTGATCCTGGCTCAGGATGAACGCTAGCTATAGGCTTAACACATGCAAGTCGAGGGGCAGCGAATAGATAGCTTG
CTATTTATGTCGGCGACCGGCGCACGGGTGAGTAACGCGTATCCAACCTGCCCATAACTAAGGGATAACCCAGCGAAAGT
TGGACTAATACCTTATGTATTCGTTTGATCTCATGAGATTACGAATAAAGATTTATCGGTTATGGATGGGGATGCGTCTG
ATTAGCTTGTTGGCGGGGTAACGGCCCACCAAGGCAACGATCAGTAGGGGTTCTGAGAGGAAGGTCCCCCACATTGGAAC
TGAGACACGGTCCAAACTCCTACGGGAGGCAGCATG
>OTU69
AGAGTTTGATCCTGGCTCAGGATGAACGCTAGCTACAGGCTTAACACATGCAAGTCGAGGGGCAGCATTTCAGTTTGCTT
GCAAACTGGAGATGGCGACCGGCGCACGGGTGAGTAACACGTATCCAACCTGCCGATAACTCGGGGATAGCCTTTCGAAA
GAAAGATTAATACCCGATGGCATAATTAGACCGCATGGTCTTATTATTAAAGAATTTCGGTTATCGATGGGGATGCGTTC
CATTAGGCAGTTGGTGAGGTAACGGCTCACCAAACCTTCGATGGATAGGGGTTCTGAGAGGAAGGTCCCCCACATTGGAA
CTGAGACACGGTCCAAACTCCTACGGGAGGCAGCATG
>OTU70
AGAGTTTGATCCTGGCTCAGGATGAACGCTAGCGACAGGCCTAACACATGCAAGTCGAGGGGCAGCACGGTGTAGCAATA
CACGGGTGGCGACCGGCGCACGGGTGAGTAACGCGTATGCAACCTGCCTACTACAAGGGGATAACCCGTTGAAAGACGGA
CTAATACCCTATAACACAGGGAATCCGCATGGATATATTTGTTAAAGATTTATCGGTAGTAGATGGGCATGCGTTCCATT
AGCTTGTTGGTGAGGTAACGGCTCACCAAGGCAACGATGGATAGGGGAACTGAGAGGTTGATCCCCCACACTGGAACTGA
GACACGGTCCAGACTCCTACGGGAGGCAGCATG
>OTU71
AGAGTTTGATCCTGGCTCAGGATGAACGCTAGCGACAGGCTTAACACATGCAAGTCGAGGGGCAGCGGGGTAGTGCTTGC
ACTACTGCCGGCGACCGGCGCACGGGTGAGTAACACGTATGGAACCTGCCCGCAACAGGGGGATAAGCGGAAGAAATTCC
GTCTAATACCGCGTAACATTCTCTGGAGGCATCTCCGGAGAATCAAAGATTCATCGGTTGCGGATGGCCATGCGGCGCAT
TAGCTAGTCGGCGGGGTAACGGCCCACCGAGGCGACGATGCGTAGGGGTTCTGAGAGGAAGGTCCCCCACACTGGTACTG
AGACACGGACCAGACTCCTACGGGAGGCAGCATG
>OTU72
AGAGTTTGATCCTGGCTCAGGATGAACGCTAGCGACAGGCTTAACACATGCAAGTCGAGGGGCAGCGGGGTAGTAAGCTT
GCTTACTACTGCCGGCGACCGGCGCACGGGTGAGTAACACGTATGCAACCTGGCCGTCACAGAGGGATAACCGGGAGAAA
TCCCGCCTAATACCGCATAATACTGGGGAAGGACATCCTTTTCCGGTCAAAGGAGCGATCCGGTGACGGATGGGCATGCG
CCGCATTAGTTAGTTGGCGGTGTAACGGACCACCAAGACGACGATGCGTAGGGGTTCTGAGAGGAAGGTCCCCCACACTG
GTACTGAGACACGGACCAGACTCCTACGGGAGGCAGCATG
>OTU73
AGAGTTTGATCCTGGCTCAGGACGAACGCTGGCGGCGTGCCTAACACATGCAAGTCGAGCGGGGACTTGTTGAGGAAGTC
TTCGGATGGAATCGATAAGTTCTAGCGGCGGACGGGTGAGTAACGCGTGAGCAACCTGCCCTCCACAGGGGGATAACGCA
CCGAAAGGTGCACTAATACCGCATAAGACCACGTTTCTGACATGGGAATGAGGTCAAAGGAGCAATCCGGTGGAAGATGG
GCTCGCGTCTGATTAGCTAGTTGGTGAGGTAACGGCCCACCAAGGCGACGATCAGTAGCCGACCTGAGAGGGTGATCGGC
CACATTGGAACTGAGAGACGGTCCAAACTCCTACGGGAGGCAGCATG
>OTU74
AGAGTTTGATCCTGGCTCAGGACGAACGCTGGCGGCGTGCCTAATACATGCAAGTAGAACGCTGAAGGAGGAGCTTGCTT
CTCTGGATGAGTTGCGAACGGGTGAGTAACGCGTAGGTAACCTGCCTGGTAGCGGGGGATAACTATTGGAAACGATAGCT
AATACCGCATAATATTGACTATTGCATGATAGTTGATTAAAAGGTGCAATTGCACCACTACCAGATGGACCTGCGTTGTA
TTAGCTAGTTGGTGAGGTAACGGCTCACCAAGGCGACGATACATAGCCGACCTGAGAGGGTGATCGGCCACACTGGGACT
GAGACACGGCCCAGACTCCTACGGGAGGCAGCATG
>OTU75
AGAGTTTGATCCTGGCTCAGATTGAACGCTGGCGGCATGCCTTACACATGCAAGTCGAACGGTAACAGGTCTTCGGATGC
TGACGAGTGGCGAACGGGTGAGTAATACATCGGAACGTGCCCGATCGTGGGGGATAACGAAGCGAAAGCTTTGCTAATAC
CGCATAAGATCTACGGATGAAAGCAGGGGACCGCAAGGCCTTGCGCGAACGGAGCGGCCGATGGCAGATTAGGTAGTTGG
TGGGATAAAAGCTTACCAAGCCGACGATCTGTAGCTGGTCTGAGAGGACGACCAGCCACACTGGGACTGAGACACGGCCC
AGACTCCTACGGGAGGCAGCATG
>OTU76
AGAGTTTGATCCTGGCTCAGGATGAACGCTAGCGGCAGGCTTAATACATGCAAGTCGAGGGGCATCAGCTTATAGCAATA
TAGGGCTGGCGACCGGCAAACGGGTGCGGAACACGTACACAACCTTCCTTTAAGAGGGGGATAGCCCATAGAAATGTGGA
TTAATACCCCGTAAGATAGTGGGATGGCATCATACTACTATTATAGTTACGACGCTTGAAGATGGGTGTGCGTCTGATTA
GGTAGTTGGCGGGGTAAAGGCCCACCAAGCCTTCGATCAGTAGCTGATGTGAGAGCATGATCAGCCACACGGGCACTGAG
ACACGGGCCCGACTCCTACGGGAGGCAGCATG
>OTU77
AGAGTTTGATCCTGGCTCAGGACGAACGCTGGCGGCGTGCCTAATACATGCAAGTCGAGCGAACTTTAAGAGTGCTTGCA
CACTTAAAGTTAGCGGCGAACGGGTGAGTAACACGTAAAGAACCTACCTTATAGACAGGGACAACTATTGGAAACGATAG
CTAATACCTGATAAGAAAGAAACTCGCATGAGAGAAGTTCGAAAGTCGGAGCAATCTGACACTATAAGATGGCTTTGCGG
TGCATTAGCTAGTTGGTAGGGTAAAAGCCTACCAAGGCGACGATGCATAGCCGACCTGAGAGGGTGATCGGCCACATTGG
GACTGAGACACGGCCCAGACTCCTACGGGAGGCAGCATG
>OTU78
AGAGTTTGATCCTGGCTCAGGACGAACGCTGGCGGCGTGCCTAATACATGCAAGTCGAGCGAACAGAGAAGGAGCTTGCT
CCTTTGACGTTAGCGGCGGACGGGTGAGTAACACGTGGGCAACCTACCTTATAGTTTGGGATAACTCCGGGAAACCGGGG
CTAATACCGAATAATCTGTTTCACCTCATGGTGAAATATTGAAAGACGGTTTCGGCTGTCGCTATAGGATGGGCCCGCGG
CGCATTAGCTAGTTGGTGAGGTAACGGCTCACCAAGGCGACGATGCGTAGCCGACCTGAGAGGGTGATCGGCCACACTGG
GACTGAGACACGGCCCAGACTCCTACGGGAGGCAGCATG
>OTU79
AGAGTTTGATCCTGGCTCAGGACGAACGCTGGCGGCGTGCTTAACACATGCAAGTCGAACGGAGTGCCTCGGAAAGAGAT
TTCGGTCAATGGAAGAGGTTACTTAGTGGCGGACGGGTGAGTAACGCGTGAGGAACCTGCCTTTCAGAGGGGGACAACAG
CTGGAAACGGCTGCTAATACCGCATAACATATAGGTATCGCATGGTATTTATATCAAAGATTTATCGCTGAAAGATGGCC
TCGCGTCTGATTAGCTAGTTGGTAGGGTAACGGCCTACCAAGGCGACGATCAGTAGCCGGACTGAGAGGTTGGCCGGCCA
CATTGGGACTGAGATACGGCCCAGACTCCTACGGGAGGCAGCATG
>OTU80
AGAGTTTGATCCTGGCTCAGGATGAACGCTAGCGACAGGCTTAACACATGCAAGTCGAGGGGCAGCGAGGGAGTGGCAAC
ACTTCTGTCGGCGACCGGCGCACGGGTGAGTAACGCGTATGCAACCTGCCCTTCACAGGGGGATAACCGGGAGAAATTCC
GACTAATACCGCATACGTCCTCCGGGGGCATCCTTGGGGGATGAAAGATTTATCGGTGAAGGATGGGCATGCGTGATATT
AGGTAGTTGGCGGGGCAACGGCCCACCAAGCCTACGATATCTAGGGGTTCTGAGAGGAAGGTCCCCCACATTGGTACTGA
GACACGGACCAAACTCCTACGGGAGGCAGCATG
>OTU81
AGAGTTTGATCCTGGCTCAGGACGAACGCTGGCGGCGTGCTTAACACATGCAAGTCGAACGGGATTTAGTAAACAGAAGC
CTCGGTGGAAGATTACTAATGAGAGTGGCGAACGGGTGAGTAACGCGTGAGCAACCTGCCTATGACAGTGGGATAGCCTC
GGGAAACCGGGATTAATACCGCATAAAATCGTAGAAACACATGTTTTAACGGTCAAAGATTTATCGGTCATAGATGGGCT
CGCGTCTGATTAGCTAGTTGGTGAGATAACAGCCCACCAAGGCGACGATCAGTAGCCGGTCTGAGAGGATGAACGGCCAC
ATTGGAACTGAGACACGGTCCAAACTCCTACGGGAGGCAGCATG
>OTU82
AGAGTTTGATCCTGGCTCAGGACGAACGCTGGCGGCGTGCTTAACACATGCAAGTCGAACGCTGAAGCTCAGCTTTTGTT
GGGTGGATGAGTGGCGAACGGGTGAGTAACACGTGAGTAACCTGCCCTCTTCTTTGGGATAACGCCCGGAAACGGGTGCT
AATACTGGATATTCACTTGCCTTCGCATGGGGGTTGGTGGAAAGGGTTTTTTCTGGTGGGGGATGGGCTCGCGGCCTATC
AGCTTGTTGGTGGGGTGATGGCCTACCAAGGCTTTGACGGGTAGCCGGCCTGAGAGGGTGACCGGTCACATTGGGACTGA
GATACGGCCCAGACTCCTACGGGAGGCAGCATG
>OTU83
AGAGTTTGATCCTGGCTCAGGACGAACGCTGGCGGCGTGCCTAATACATGCAAGTAGAACGCTGAAGGAGGAGCTTGCTT
CTCCGGATGAGTTGCGAACGGGTGAGTAACGCGTAGGTAACCTGCCTGGTAGCGGGGGATAACTATTGGAAACGATAGCT
AATACCGCATAACAGTAGATATTGCATGATATCTGCTTGAAAGGTGCAATTGCATCACTACCAGATGGACCTGCGTTGTA
TTAGCTAGTTGGTGAGGTAACGGCTCACCAAGGCGACGATACATAGCCGACCTGAGAGGGTGATCGGCCACACTGGGACT
GAGACACGGCCCAGACTCCTACGGGAGGCAGCATG
>OTU84
AGAGTTTGATCCTGGCTCAGGACGAACGCTGGCGGCGTGCCTAACACATGCAAGTCGAGCGATGAAGCCCTTCGGGGTGA
ATTAGCGGCGGACGGGTGAGTAACACGTGGGTAACCTGCCTTATAGAGGGGGATAGCCTTCCGAAAGGAAGATTAATACC
GCATGAAATGTTTTTATCGCATGGTAGAAACATCAAAGGAGTAATCCGCTATAAGATGGACCCGCGGCGCATTAGCTAGT
TGGTGAGGTAACGGCCCACCAAGGCGACGATGCGTAGCCGACCTGAGAGGGTGATCGGCCACATTGGAACTGAGACACGG
TCCAGACTCCTACGGGAGGCAGCATG
>OTU85
AGAGTTTGATCCTGGCTCAGAACGAACGCTGGCGGCGTGCTTAACACATGCAAGTCAGGGAGAAAGTCTCTTCGGGGATG
ATTAAACCGGCGCACGGGTGAGTAACACGTGAGTGACCTGCCTTTTAGACTGGAACAACTTACCGAAAGGTGAGCTAATG
CCGGATGAGTTATATAAGTGCATGTTTATATAGGAAAAGTTGGGGAGACCTGACGCTGAAAGATGGACTCGCGTCCCATT
AGCTAGTTGGTAGGGTAATGGCCTACCAAGGCGACGATGGGTAGCCGGCCTGAGAGGGTGGCCGGCCACACTGGGACTGA
GACACGGCCCAGACTCCTACGGGAGGCAGCATG
>OTU86
AGAGTTTGATCCTGGCTCAGGACGAACGCTGGCGGCGTGCCTAACACATGCAAGTCGAACGGAACTGTTTTGAAAGATTT
CTTCGGAATGAATTTGATTTAGTTTAGTGGCGGACGGGTGAGTAACGCGTGAGTAACCTGCCTTCAAGAGGGGGATAACA
TTCTGAAAAGAATGCTAATACCGCATGACATATCGGAATCACATGATTTTGATATCAAAGATTTTATCGCTTGAAGATGG
ACTCGCGTCCGATTAGTTAGTTGGTGAGGTAACGGCTCACCAAGACTGCGATCGGTAGCCGGACTGAGAGGTTGAACGGC
CACATTGGGACTGAGACACGGCCCAGACTCCTACGGGAGGCAGCATG
>OTU87
AGAGTTTGATCCTGGCTCAGGACGAACGCTGGCGGCGTGCTTAACACATGCAAGTCGAACGGAAAGGCCCTGCTTGCAGG
GTGCTCGAGTGGCGAACGGGTGAGTAACACGTGGGTGATCTGCCCCTTACTTTGGGATAAGCCTGGGAAACTGGGTCTAA
TACTGGATAGGACCATGCTGTAGGTGGTGTGGTGGAAAGATTTTTTCGGTAAGGGATGAGCTCGCGGCCTATCAGCTTGT
TGGTGGGGTAATGGCCTACCAAGGCGTCGACGGGTAGCCGGCCTGAGAGGGTGGACGGCCACATTGGGACTGAGATACGG
CCCAGACTCCTACGGGAGGCAGCATG
>OTU88
AGAGTTTGATCCTGGCTCAGGATGAACGCTAGCTACAGGCTTAACACATGCAAGTCGAGGGGCAGCATATTTCTAGCAAT
AGAGATGATGGCGACCGGCGCACGGGTGAGTAACACGTATCCAACCTGCCTTATACTCGGGGATAGCCTTTCGAAAGAAA
GATTAATACCCGATGTTATAGTCTAACCGCATGATTTGACTATAAAAGATTTTCGGTATAAGATGGGGATGCGTTCCATT
AGATTGTAGGCGGGGTAACGGCCCACCTAGTCTTCGATGGATAGGGGTTCTGAGAGGAAGGTCCCCCACATTGGAACTGA
GACACGGTCCAAACTCCTACGGGAGGCAGCATG
>OTU89
AGAGTTTGATCCTGGCTCAGGACGAACGCTGGCGGCGTGCCTAATACATGCAAGTAGGACGCACAGTTTATACCGTAGCT
TGCTACACCATAGACTGTGAGTTGCGAACGGGTGAGTAACGCGTAGGTAACCTACCTATTAGAGGGGGATAACTATTGGA
AACGATAGCTAATACCGCATAACAGTATGTAACACATGTTAGATGCTTGAAAGATGCAATTGCATCGCTAGTAGATGGAC
CTGCGTTGTATTAGCTAGTAGGTAGGGTAATGGCCTACCTAGGCAACGATACATAGCCGACCTGAGAGGGTGATCGGCCA
CACTGGGACTGAGACACGGCCCAGACTCCTACGGGAGGCAGCATG
>OTU90
AGAGTTTGATCCTGGCTCAGGATTAACGCTGGCGGCGTGCCTAATACATGCAAGTCGAACGGGAATACATTTCGGTGTAT
TCTAGTGGCGAACGGGTGAGTAAGACGTAGGTAACCCACCTGTAAGACGAGGATAGCCATTGGAAACGATGGATAATACT
GGATAGGACAATGGAAAAAGCATTTTAGATTGTTTAAAGGGAGAAATCCGCTTACAGAGGGGCCTGCGGCGCATTAGCTA
GTTGGTAAGGTAAGGGCTTACCAAGGCGATGATGCGTAGCCGGACTGAGAGGTTGAACGGCCACAATGGAACTGAGAACG
GTCCATACTCCTACGGGAGGCAGCATG
>OTU91
AGAGTTTGATCCTGGCTCAGGACGAACGCTGGCGGCGTGCTTAACACATGCAAGTCGAACGGAAAGGCCCTGCTTGCAGG
GTACTCGAGTGGCGAACGGGTGAGTAACACGTGGGTGATCTGCCCTTAACTTCGGGATAAGCTTGGGAAACTGGGTCTAA
TACCGGATAGGACCACACTTTAGTGTGTGTGGTGGAAAGATATTGTTTCGGTTGGGGATGAGCTCGCGGCCTATCAGCTT
GTTGGTGGGGTAATGGCCTACCAAGGCGGCGACGGGTAGCCGGCCTGAGAGGGTGGACGGCCACATTGGGACTGAGATAC
GGCCCAGACTCCTACGGGAGGCAGCATG
>OTU92
AGAGTTTGATCCTGGCTCAGATTGAACGCTGGCGGCATGCCTTACACATGCAAGTCGAACGGCAGCGCGGGAGCAATCCT
GGCGGCGAGTGGCGAACGGGTGAGTAATACATCGGAACGTGCCCAATCGTGGGGGATAACGCAGCGAAAGCTGTGCTAAT
ACCGCATACGATCTACGGATGAAAGCAGGGGATCGCAAGACCTTGCGCGAATGGAGCGGCCGATGGCAGATTAGGTAGTT
GGTGAGGTAAAGGCTCACCAAGCCTTCGATCTGTAGCTGGTCTGAGAGGACGACCAGCCACACTGGGACTGAGACACGGC
CCAGACTCCTACGGGAGGCAGCATG
>OTU93
AGAGTTTGATCCTGGCTCAGGACGAACGCTGGCGGCGTGCTTAACACATGCAAGTCGAACGGTAAGGCGCTTTCGGGCGT
ACACGAGTGGCGAACGGGTGAGTAACACGTGAGGAACGTGCCCTTGACTTTGGTATAGCACTTGGAAACAGGTGGTAATC
CCGAATATTCAGTTTCCCGGGCATCCGGGTTGTTGGAAAGCTTTTTTGCGGTCAGGGATCGTCTCGCGGCCTATCAGCTT
GTTGGTGGGGTAGTGGCCCACCAAGGCCTTGACGGGTAGCCGGCCTGAGAGGGCGACCGGCCACATTGGGACTGAGATAC
GGCCCAGACTCCTACGGGAGGCAGCATG
>OTU94
AGAGTTTGATCCTGGCTCAGATTGAACGCTGGCGGCATGCTTTACACATGCAAGTCGAACGGTAACAGGTCTTCGGATGC
TGACGAGTGGCGAACGGGTGAGTAATACATCGGAACGTGCCTAGTAGTGGGGGATAACTACTCGAAAGAGTAGCTAATAC
CGCATGAGATCTACGGATGAAAGCAGGGGACCTTCGGGCCTTGTGCTACTAGAGCGGCTGATGGCAGATTAGGTAGTTGG
TGGGGTAAAGGCTTACCAAGCCTGCGATCTGTAGCTGGTCTGAGAGGACGACCAGCCACACTGGGACTGAGACACGGCCC
AGACTCCTACGGGAGGCAGCATG
>OTU95
AGAGTTTGATCCTGGCTCAGGACGAACGCTGGCGGCGTGCTTAACACATGCAAGTCGAACGGGAAGACATGAAGAGCTTG
CTCTTTATGAAATCCAGTGGCAAACGGGTGAGTAACACGTAAACAACCTGCCTTCAGGATGGGGACAACAGACGGAAACG
ACTGCTAATACCGAATACGATTCTTGAGTCGCATGACACAAGAAAGAAAGGGTGGCCTCTACTTGTAAGCTATCGCCTGA
AGAGGGGTTTGCGTCCGATTAGGTAGTTGGTGAGGTAACGGCCCACCAAGCCGACGATCGGTAGCCGGTCTGAGAGGATG
AACGGCCACATTGGAACTGAGACACGGTCCAGACTCCTACGGGAGGCAGCATG
>OTU96
AGAGTTTGATCCTGGCTCAGGCTCGACTGCTCTCTTTTGGCCTTTTTAGGGTCTCGCATACAACATTCTGCTTTCACCCT
GGGAGCGTGGAGGCAGCTGAGGCTTGGGGCAGTTTCTGTTGGCTGGGACCTTTGGAGTAGAGAGTAGCTGGGCTCTCTCT
CTCCCACAGGCTTGGGGGCAGGCAGCCATATCAGCCCCCTGACCCTTTAGCACCTCCTGCATCCTGCTGCTCACGGGAGG
CAGCATG
>OTU97
AGAGTTTGATCCTGGCTCAGGACGAACGCTGGCGGCGTGCCTAATACATGCAAGTCGAGCGAATCTTGAGAAGCTTGCTT
CTCTTGGTTAGCGGCGGACGGGTGAGTAACACGTGGGCAACCTGCCTGTAAGACTGGGATAACACCGGGAAACCGGTGCT
AATACCGGATAATCCTTTTCCTCTCATGAGGAAAAGCTGAAAGTCGGTTTACGCTGACACTTACAGATGGGCCCGCGGCG
CATTAGCTAGTTGGTGAGGTAACGGCTCACCAAGGCGACGATGCGTAGCCGACCTGAGAGGGTGATCGGCCACACTGGGA
CTGAGACACGGCCCAGACTCCTACGGGAGGCAGCATG
>OTU98
AGAGTTTGATCCTGGCTCAGAACGAACGCTGGCGGCAGGCTTAACACATGCAAGTCGAGCGCCCCGCAAGGGGAGCGGCA
GACGGGTGAGTAACGCGTGGGAATCTACCCATCACTACGGAACAACTCCGGGAAACTGGAGCTAATACCGTATACGTCCT
TCGGGAGAAAGATTTATCGGTGATGGATGAGCCCGCGTTGGATTAGCTAGTTGGTGGGGTAATGGCCTACCAAGGCGACG
ATCCATAGCTGGTCTGAGAGGATGATCAGCCACACTGGGACTGAGACACGGCCCAGACTCCTACGGGAGGCAGCATG
>OTU99
AGAGTTTGATCCTGGCTCAGGATGAACGCTAGCTACAGGCTTAACACATGCAAGTCGAGGGGCAGCATGACGATAGCTTG
CTATTGTTGATGGCGACCGGCGCACGGGTGAGTAACGCGTATCCAACCTGCCCTTGTCCATCGGATAACCCGTCGAAAGG
CGGCCTAACACGATATGCAGTCCACAGAAGGCATCTGACGCGGACGAAATGTGAAGGAGAAGGATGGGGATGCGTCTGAT
TAGCTTGTTGGCGGGGTAACGGCCCACCAAGGCGACGATCAGTAGGGGTTCTGAGAGGAAGGTCCCCCACATTGGAACTG
AGACACGGTCCAAACTCCTACGGGAGGCAGCATG
>OTU100
AGAGTTTGATCCTGGCTCAGGACGAACGCTGGCGGCGTGCTTAACACATGCAAGTCGAACGGAAAGGCCCAGCTTGCTGG
GTGCTCGAGTGGCGAACGGGTGAGTAACACGTGGGTGATCTGCCCCTAACTTCGGGATAAGCTTGGGAAACTGGGTCTAA
TACCGGATAGGACAATCGTTTAGTGTCGGTTGTGGAAAGTTTTTTCGGTTAGGGATGAGCCCGCGGCCTATCAGCTTGTT
GGTGGGGTAATGGCCTACCAAGGCGTCGACGGGTAGCCGGCCTGAGAGGGTGGACGGCCACATTGGGACTGAGATACGGC
CCAGACTCCTACGGGAGGCAGCATG
>OTU101
AGAGTTTGATCCTGGCTCAGGACGAACGCTGGCGGCGTGCTTAACACATGCAAGTCGAACGAGAATCTGCGGAAAGAGGA
TTCGTCCAATTGAAGCAGAGGACAGTGGCGGACGGGTGAGTAACGCGTGAGGAACCTGCCTTTCAGAGGGGGACAACAGT
TGGAAACGACTGCTAATACCGCATGACACATTGGGGTCGCATGGCCTTAATGTCAAAGATTTATCGCTGAAAGATGGCCT
CGCGTCTGATTAGCTAGTTGGTGAGGTAACGGCCCACCAAGGCGACGATCAGTAGCCGGACTGAGAGGTTGAACGGCCAC
ATTGGGACTGAGATACGGCCCAGACTCCTACGGGAGGCAGCATG
>OTU102
AGAGTTTGATCCTGGCTCAGGACGAACGCTGGCGGCGTGCCTAATACATGCAAGTCGAACGCTTCTTTCCTCCCGAGTGC
TTGCACTCAATTGGAAAGAGGAGTGGCGGACGGGTGAGTAACACGTGGGTAACCTACCCATCAGAGGGGGATAACACTTG
GAAACAGGTGCTAATACCGCATAACAGTTTATGCCGCATGGCATAACAGTTTATGCCGCATGGCATAAGAGTGAAAGGCG
CTTTCGGGTGTCGCTGATGGATGGACCCGCGGTGCATTAGCTAGTTGGTGAGGTAACGGCTCACCAAGGCCACGATGCAT
AGCCGACCTGAGAGGGTGATCGGCCACACTGGGACTGAGACACGGCCCAGACTCCTACGGGAGGCAGCATA
>OTU103
AGAGTTTGATCCTGGCTCAGGATGAACGCTGGCGGCGTGCTTAACACATGCAAGTCGAACGAAGCACTTTAACAGATTTC
TTCGGAATGAAGTTTTAGTGACTGAGTGGCGGACGGGTGAGTAACGCGTGGGTAACCTGCCTCACACAGGGGGATAACAG
TTGGAAACGGCTGCTAATACCGCATAAGCGCACAGTACCGCATGGTACAGTGTGAAAAACTCCGGTGGTGTGAGATGGAC
CCGCGTCTGATTAGCTAGTTGGCAGGGCAACGGCCTACCAAGGCGACGATCAGTAGCCGACCTGAGAGGGTGACCGGCCA
CATTGGGACTGAGACACGGCCCAAACTCCTACGGGAGGCAGCATG
>OTU104
AGAGTTTGATCCTGGCTCAGGACGAACGCTGGCGGCGTGCCTAACACATGCAAGTCGAACGAGGTCCATGCAGTGGCAAC
ACTGCGGACGACCTAGTGGCGAACGGGTGAGTAACACGTGAGGAACCTGCCCCGAAGACCGGGATAACCCTCCGAAAGGA
GAGCTAATACCGGATACCCCCATCAGATCGCATGATCAGATGAGGAAATGGATTCCGCTTCGGGAGGGCCTCGCGGCCTA
TCAGCTTGTTGGTGGGGTAACGGCCCACCAAGGCATCGACGGGTAGCTGGTCTGAGAGGACGATCAGCCACACTGGGACT
GAGACACGGCCCAGACTCCTACGGGAGGCAGCATG
>OTU105
AGAGTTTGATCCTGGCTCAGGGCTTCTAACTGGTACAAAGGGAACTGTTAGTGACCCCAGCTTCCTATCCTATCCCAGTC
CTTTTGGCAAATTTCACTCAGTCCAAATCCTGTTTATCCCCTGCTCCTGGTCTCCTGATCCTATTGGCCTCCTATGGGTT
TCCCTAACCCTTGGGCCAAACTCCCCACACTGGGCCTACCTTCCCCGTGGGACAGGATTACTTGGGAGATAGAAAGAACA
CAAAGATTAGGGGAGGGGGAGGCAGCATG
>OTU106
AGAGTTTGATCCTGGCTCAGAGTGAACGCTGGCGGCGTGCCTAATACATGCAAGTCGAACGATGAAGTCCTAGCTTGCTA
GGATGGATTAGTGGCGCACGGGTGAGTAATATATAGTTAATCTGCCCTACACAGAGGAACAACAGTTGGAAACGACTGCT
AATACCTCATACTCCTATTTGACATAAGTTAAATAGGGAAAGTCTTTTCGGTGTAGGATGAGACTATATCGTATCAGCTA
GTTGGTAAGGTAATGGCTTACCAAGGCTATGACGCGTAACTGGTCTGAGAGGATGATCAGTCACATTGGAACTGAGACAC
GGTCCAAACTCCTACGGGAGGCAGCATG
>OTU107
AGAGTTTGATCCTGGCTCAGGATGAACGCTAGCGGGAGGCCTAACACATGCAAGCCGAGCGGTAGAGATCTTTCGGGATC
TTGAGAGCGGCGTACGGGTGCGGAACACGTGTGCAACCTGCCTTTATCTGGGGGATAGCCTTTCGAAAGGAAGATTAATA
CCCCATAATATGTTGGATGGCATCATTCGACATTGAAAACTCCGGTGGATAGAGATGGGCACGCGCAAGATTAGATAGTT
GGTGAGGTAACGGCTCACCAAGTCTGCGATCTTTAGGGGGCCTGAGAGGGTGATCCCCCACACTGGTACTGAGACACGGA
CCAGACTCCTACGGGAGGCAGCATG
>OTU108
AGAGTTTGATCCTGGCTCAGGATGAACGCTGGCGGCATGCCTAATACATGCAAGTCGAACGAGAGACCTTCGGGTCTCTA
GTGGCGAACGGGTGAGTAACACGTAGGGAACCTGCCCGCGCACCGGGAATACGCTCTGGAAACGGAGAACAAATCCCGAT
GTACAGGAAGGAGGCATCTTCTTTCTGTGAAACATCCTTTAGGGGATGGGGCGCGGATGGACCTGCGGTGCATTAGTTTG
TTGGCGGGGTAAAGGCCCACCAAGACGATGATGCATAGCCGGCCTGAGAGGGCGGACGGCCACATTGGGACTGAGACACG
GCCCAGACTCCTACGGGAGGCAGCATG
>OTU109
AGAGTTTGATCCTGGCTCAGGATGAACGCTAGCTACAGGCTTAACACATGCAAGTCGAGGGGAAACGACATCGAAAGCTT
GCTTTTGATGGGCGTCGACCGGCGCACGGGTGAGTAACGCGTATCCAACCTGCCCACCACTTGGGAATAACCTTGCGAAA
GTAAGACTAATACCCAATGACATCCCACGAAGGCATCCGAATGGGATTAAAGATTTATCGGTGATGGATGGGGATGCGTC
TGATTGGCTTGTTGGCGGGGTAACGGCCCACCAAGGCAACGATCAGTAGGGGTTCTGAGAGGAAGGTCCCCCACATTGGA
ACTGAGACACGGTCCAAACTCCTACGGGAGGCAGCATG
>OTU110
AGAGTTTGATCCTGGCTCAGGACGAACGCTGGCGGTGTGCTTCACACATGCAAGTCGAACGAGGTAGCAATACCTAGTGG
CGGACGGGTGAGTAACGCGTGGGAATCTGCCTTTAGATGGGGGATAACGGGCCGAAAGGTCCGCTAATACCGCATATGCC
GCAAGGTGAAAGGAGTAATCCGTCTAAAGATGAGCCCGCGTCCGATTAGCTAGTTGGTAGAGTAAGAGCCTACCAAGGCG
ACGATCGGTAGCTGGTCTGAGAGGATGATCAGCCACAATGGGACTGAGACACGGCCCATACTCCTACGGGAGGCAGCATG
>OTU111
AGAGTTTGATCCTGGCTCAGAGCGAACGCTGGCGGCATGCTTAACACATGCAAGTCGCACGGCCAGGTTTCGGCCTGGCA
GTGGCGGACGGGTGAGTATCGCGTAGGGATCTGTCCTGGGGTGGGGGATAACCGAGGGAAACTTCGGCTAATACCGCATG
AGGCCTGCGGGCCAAAGGCGCCGGTGACACGGTGGTCGCCTTGGGAGGAGCCTGCGTCCGATTAGCTTGTTGGTGGGGTA
AAGGCCTACCAAGGCTATGATCGGTAGCTGGTCTGAGAGGATGATCAGCCACACTGGGACTGAGACACGGCCCAGACTCC
TACGGGAGGCAGCATG
>OTU112
AGAGTTTGATCCTGGCTCAGGATAAACGCTGGCGGCGTGCATAACACATGCAAGTCGAACGATGAAGCTTAACTGATTTC
TTCGGAATGATTTTAAGTGGATTAGTGGCGGACGGGTGAGTAACGCGTGAGTAACCTGCCTTGCACAAGGGGATAGCCGT
TGGAAACGACGAATAATACCCTATGATATAAACTCTTCGCATGAAGAGCTTATCAAAGATTTATCGGTGTAAGATGGACT
CGCGTCTGATTAGCTAGTTGGTGGGATAAAAGCCTACCAAGGCAACGATCAGTAGCCGGCTTGAGAGAGTGTACGGCCAC
ATTGGGACTGAGACACGGCCCAGACTCCTACGGGAGGCAGCATG
>OTU113
AGAGTTTGATCCTGGCTCAGATTGAACGCTGGCGGCAGGCTTAACACATGCAAGTCGAACGGTAGCAGGAGGAAGCTTGC
TTTCTTGCTGACGAGTGGCGGACGGGTGAGTAATGCTTGGGAATCTGGCTTATGGAGGGGGATAACTACGGGAAACTGTA
GCTAATACCGCGTAATATCGAAAGATTAAAGTGTGGGACCTTCGGGCCACATGCCATAAGATGAGCCCAAGTGGGATTAG
GTAGTTGGTGAGGTAAAGGCTCACCAAGCCTGCGATCTCTAGCTGGTCTGAGAGGATGGCCAGCCACACTGGAACTGAGA
CACGGTCCAGACTCCTACGGGAGGCAGCATG
>OTU114
AGAGTTTGATCCTGGCTCAGGACGAACGCTGGCGGCGTGCTTAACACATGCAAGTCGAACGAAGAGCGATGGAAGCTTGC
TTCTATCAATCTTAGTGGCGAACGGGTGAGTAACGCGTAATCAACCTGCCCTTCAGAGGGGGACAACAGTTGGAAACGAC
TGCTAATACCGCATACGATCTAATCTCGGCATCGAGGATGGATGAAAGGTGGCCTCTATTTATAAGCTATCACTGAAGGA
GGGGATTGCGTCTGATTAGCTAGTTGGAGGGGTAACGGCCCACCAAGGCGATGATCAGTAGCCGGTCTGAGAGGATGAAC
GGCCACATTGGGACTGAGACACGGCCCAGACTCCTACGGGAGGCAGCATG
>OTU115
AGAGTTTGATCCTGTCAGAGCCTGGCTCCCAGTGACAGCTGAATGACTTTCCACTATGACTCTGGCATGTTTCCACTCCT
GTGGTCACTGACAGGCTGTGGGCCATTGTGAAGAATTTATGTCTGAATATCTGTCTGGAATTCCTTTAGAATGCTTTCGA
TCAGAGGAACAGAGAGATTCATGGTCCCTCTTTGTGTGCAGCCATAGCCTTAGGAAGAAGCTGTAATGGTGTGCATGGGC
AGTGTTGGGGTAGGGCAACAATCAGAAGATACAGGTTTAGAGTTAAGAACTCATGGAACATTTCTTTCTCCTTCAACAGT
TCGTCTCTACGGACAAAGCTTCATCCTCCAGGTTTACTCATCTCAGAGGAAAGCCTGGTATCCCGTGTGCCAGGATGATT
GGAGTGAGAGCTACGGGAGGCAGCATG
>OTU116
AGAGTTTGATCCTGGCTCAGTGGCTCCACAGGGATTCTTTGTGTTCCAAACACATCCAAGGTTACAGATGCCTCCGGGTC
CTCAGGCTGTGCGTGTCACCTCCCACACACCTCTTCATCACACTGTGGAGACCACAGGGGCCATCAGCCTGGTCGCACTC
CTCAGAGGCTAGTGGCGCCCACCACCCAAATTGTGAAGGAGGCACACTGGACATGGGAAGCATCCTAACGCGCGTGTTAC
TCTCTTCCACGGGAGAACGGGAGGCAGCATG
>OTU117
AGAGTTTGATCCTGGCTCAGATTGAACGCTGGCGGCATGCCTTACACATGCAAGTCGAACGGCAGCGGGCCCTTCGGGGT
GCCGGCGAGTGGCGAACGGGTGAGTAATGCATCGGAACGTACCCGGGAGAGGGGGATAACCGGCCGAAAGGCTGGCTAAT
ACCGCATGAACTCGGAAGAGCAAAGCGGGGGACCTTCGGGCCTCGCGCTCTCGGAGCGGCCGATGTCCGATTAGGCTAGT
TGGTGGGGTAAAGGCCCACCAAGGCGACGATCGGTAGCGGGTCTGAGAGGACGATCCGCCACACTGGGACTGAGACACGG
CCCAGACTCCTACGGGAGGCAGCATG
>OTU118
AGAGTTTGATCCTGGCTCAGGATGAACGCTAGCTACAGGCTTAACACATGCAAGTCGCAGGGTAACATGAGGAAAGCTTG
CTTTCCTTGATGACGACTGGCGCACGGGTGAGTAACGCGTATCCAACCCTCCCATAACTACGGGATAACCCGTTGAAAGA
CGGCCTAATACCGTATGATATCGTTTGCTGACATCAAATAACGATTAAAGGTTTAGCGGTTATGGATGGGGATGCGTCTG
ATTAGCTTGTTGGCGGGGTAACGGCCCACCAAGGCAACGATCAGTAGGGGTTCTGAGAGGAAGGTCCCCCACATTGGAAC
TGAGACACGGTCCAAACTCCTACGGGAGGCAGCATG
>OTU119
AGAGTTTGATCCTGGCTCAGAGCGAACGCTGGCGGCAGGCTTAACACATGCAAGTCGAACGGGCACTTCGGTGCTAGTGG
CAGACGGGTGAGTAACACGTGGGAACGTACCTTTCGGTTCGGAATAATTCAGGGAAACTTGGACTAATACCGGATACGCC
CTTCGGGGGAAAGATTTATCGCCGATAGATCGGCCCGCGTCTGATTAGCTAGTTGGTGAGGTAATGGCTCACCAAGGCGA
CGATCAGTAGCTGGTCTGAGAGGATGATCAGCCACATTGGGACTGAGACACGGCCCAAACTCCTACGGGAGGCAGCATG
>OTU120
AGAGTTTGATCCTGGCTCAGGATGAACGCTGGCGGCGTGCCTAATACATGCAAGTAGAACGCTGAAGCTTGGTGCTTGCA
CCGAGCGGATGAGTTGCGAACGGGTGAGTAACGCGTAGGTAACCTGCCTCTTAGCGGGGGATAACTATTGGAAACGATAG
CTAATACCGCATAAAAGACGATATCGCATGATATTGATTTGAAAGGTGCAATTGCATCACTAAGAGATGGACCTGCGTTG
TATTAGCTAGTTGGTGAGGTAACGGCTCACCAAGGCGACGATACATAGCCGACCTGAGAGGGTGATCGGCCACACTGGGA
CTGAGACACGGCCCAGACTCCTACGGGAGGCAGCATG
>OTU121
AGAGTTTGATCCTGGCTCAGATTGAACGCTGGCGGCAGGCCTAACACATGCAAGTCGAGCGGAAACGATGGGAGCTTGCT
TCCAGGCGTCGAGCGGCGGACGGGTGAGTAACGCGTGAGAATCTGCCCATTAGTGGGGGATAACTCGGGGAAACTCGAGC
TAATACCGCATAATCCCTACGGGGGAAAGCAGGGGACCTTCGGGCCTTGTGCTGATGGATGAGCTTGCGTCGGATTAGCT
TGTTGGTGAGGTAAAGGCTCACCAAGGCGACGATCCGTAGCTGGTCTGAGAGGATGACCAGCCACACTGGGACTGAGACA
CGGCCCAGACTCCTACGGGAGGCAGCATG
>OTU122
AGAGTTTGATCCTGGCTCAGGATGAACGCTAGCGACAGGCTTAACACATGCAAGTCGAGGGGCAGCGGTGGTGAAGGCTT
GCCTTTACCAGCCGGCGACCGGCGCACGGGTGAGTAACACGTATGCAACCTGCCTGCCACAGCCGGATAATCGGGAGAAA
TTCCGTCTAATACGGCATAATGCATCGACGGGACATCCTGTTGGTGCCAAAGGTTGATTCCGGTGGCGGATGGGCATGCG
TCGCATTAGTTAGTTGGCGGTGTAACGGACCACCAAGACGACGATGCGTAGGGGTTCTGAGAGGAAGGTCCCCCACACTG
GTACTGAGACACGGACCAGACTCCTACGGGAGGCAGCATG
>OTU123
AGAGTTTGATCCTGGCTCAGATTGAACGCTGGCGGCATGCCTTACACATGCAAGTCGAACGGCAGCACGGGAGCAATCCT
GGTGGCGAGTGGCGAACGGGTGAGTAAAGTATCGGAACGTGCCCAGTCGTGGGGGATAACGTAGCGAAAGTTACGCTAAT
ACCGCATACGATCTATGGATGAAAGCGGGGGATCGCAAGACCTCGCGCGATTGGAGCGGCCGATATCAGATTAGGTAGTT
GGTGGGGTAAAGGCTCACCAAGCCGACGATCTGTAGCTGGTCTGAGAGGACGACCAGCCACACTGGGACTGAGACACGGC
CCAGACTCCTACGGGAGGCAGCATG
>OTU124
AGAGTTTGATCCTGGCTCAGGATGAACGCCGGCGGTGTGCCTAATACATGCAAGTCGTACGCACTGGCCCAACTGATTGA
TGGTGCTTGCACCTGATTGACGATGGATCACCAGTGAGTGGCGGACGGGTGAGTAACACGTAGGTAACCTGCCCCGGAGC
GGGGGATAACATTTGGAAACAGATGCTAATACCGCATAACAATAAAAGCCGCATGGCTTTTATTTGAAAGATGGCTTTGG
CTATCACTCTGGGATGGGCCTGCGGTGCATTAGCTAGTTGGTAAGGTAACGGCTTACCAAGGCGATGATGCATAGCCGAG
TTGAGAGACTGATCGGCCACAATGGAACTGAGACACGGTCCATACTCCTACGGGAGGCAGCATG
>OTU125
AGAGTTTGATCCTGGCTCAGATTGAACGCTGGCGGCATGCCTTACACATGCAAGTCGAACGGCAGCGCGGGCTTCGGCCT
GGCGGCGAGTGGCGAACGGGTGAGTAATACATCGGAACGTGCCCTGTTGTGGGGGATAACTAGTCGAAAGATTAGCTAAT
ACCGCATACGACCTGAGGGTGAAAGCGGGGGACCGGTAACGGCCTCGCGCAATAGGAGCGGCCGATGTCTGATTAGCTAG
TTGGTGGGGTAAAGGCCTACCAAGGCGACGATCAGTAGCTGGTCTGAGAGGACGATCAGCCACACTGGGACTGAGACACG
GCCCAGACTCCTACGGGAGGCAGCATG
>OTU126
AGAGTTTGATCCTGGCTCAGGACGAACGCTGGCGGCGTGCTTAACACATGCAAGTCGAACGCTGAAGCACCAGCTTGCTG
GTGTGGATGAGTGGCGAACGGGTGAGTAATACGTGAGTAACCTGCCCTTGACTCTGGGATAAGCCCGGGAAACTGGGTCT
AATACTGGATGCTACATGTCACCGCATGGTGGTGTGTGGAAAGGGTTTACTGGTCTTGGATGGGCTCACGGCCTATCAGC
TTGTTGGTGAGGTAATGGCTCACCAAGGCGACGACGGGTAGCCGGCCTGAGAGGGTGACCGGCCACACTGGGACTGAGAC
ACGGCCCAGACTCCTACGGGAGGCAGCATG
>OTU127
AGAGTTTGATCCTGGCTCAGGACGAACGCTGGCGGCGTGCTTAACACATGCAAGTCGAACGCTGAAGCTTGGGTGCTTGC
ATCTGGGTGGATGAGTGGCGAACGGGTGAGTAATACGTGAGTAACCTGCCCTTGACTCTGGGATAAGCCTGGGAAACTGG
GTCTAATACTGGATACTACATTCTCTCGCATGGGGGTGTGTGGAAAGGGTTTTACTGGTTTTGGATGGGCTCACGGCCTA
TCAGCTTGTTGGTGGGGTAATGGCCTACCAAGGCGACGACGGGTAGCCGGCCTGAGAGGGTGACCGGCCACACTGGGACT
GAGACACGGCCCAGACTCCTACGGGAGGCAGCATG
>OTU128
AGAGTTTGATCCTGGCTCATGGGACAGGGTGACTGCTTTCAGGGTGGCTCTTCTCTACTCAGTTACGTATCCTCGGAAAC
ACCCTAACGGGCTCTCACAGAGGTGTGTGTCTCCTGGGCGACTCACCATCCAGTCTAGTTGTCAGTGGAGACTGGTCATC
GTACCCTGCTTGCTCCCTCTCCTCTGCATACAAAGGAACCAAGCTCTGCTTGTATTGCATGGCCAGCAGGTACAGAAGAG
AATCAACTTCCATCACATCAGCTAAACTCCTACGGGAGGCAGCATG
>OTU129
AGAGTTTGATCCTGGCTCAGATTGAACGCTGGCGGCATGCTTTACACATGCAAGTCGAACGGTAACAGGCCTTCGGGTGC
TGACGAGTGGCGAACGGGTGAGTAATGCATCGGAACGTGCCCAGAGGTGGGGGATAACGCAGCGAAAGCTGTGCTAATAC
CGCATGTGATCTGAGGATGAAAGCGGGGGACCAAGCAGCAATGTTTGGCCTCGCGCCTCTGGAGCGGCCGATGTCAGATT
AGGTAGTTGGTGGGGTAAAGGCCTACCAAGCCGACGATCTGTAGCTGGTCTGAGAGGACGACCAGCCACACTGGGACTGA
GACACGGCCCAGACTCCTACGGGAGGCAGCATG
>OTU130
AGAGTTTGATCCTGGCTCAGGACGAACGCTGGCGGCGCGCTTAACACATGCAAGTCGAGCGATGAAATTTCGACAGATCC
CTTCGGGGTGAAGATGAAATGGATTAGCGGCGGACGGGTGAGTAACACGTGAGTAACCTGCCTTAGACATTGGGATAGCC
TCGGGAAACCGGGATTAATACCAAATGAAATCACATATGCACATGCATAAATGATCAAAGCTCCGGCGGTCTAAGATGGA
CTCGCGTCCCATTAGCTAGTTGGTGAGGTAACGGCCCACCAAGGCGACGATGGGTAGCCGGCCTGAGAGGGTGAACGGCC
ACATTGGAACTGAGAAACGGTCCAAACTCCTACGGGAGGCAGCATG
>OTU131
AGAGTTTGATCCTGGCTCACTGCCATACTCAGCTTTATAGCCTCTTATTTCAATGTTTTAAGCAAGAAGGTTAGAATTCT
TGAACCTGGACAGAAGGCACTAAATCATACCATACATAGTGACCAAACCCAGAAACAAACATACATTCATATGCACACAT
GCATTTACTTAAAAGCACAAATGAGGCTGGGTGTGGTGGAGCACACCTTTAATCCTAGCACTCGGGAGGCAGCATG
>OTU132
AGAGTTTGATCCTGGCTCAGGACGAACGCTGGCGGCGTGCCTAATACATGCAAGTCGAACGCTTCTTTCCTCCCGAGTGC
TTGCACTCAATTGGAAAGAGGAGTGGCGGACGGGTGAGTAACACGTGGGTAACCTACCCATCAGAGGGGGATAACACTTG
GAAACAGGTGCTAATACCGCATAACCATAGTTACCGCATGGTAGCTATGTAAAAGGTGGCTATGCTACCGCTTTTGGATG
GGCCCGCGGCGCATTAGCTAGTTGGTGGGGTAAAGGCTTACCAAGGCCACGATGCATAGCCGACCTGAGAGGGTGATCGG
CCACACTGGGACTGAGACACGGCCCAGACTCCTACGGGAGGCAGCATG
>OTU133
AGAGTTTGATCCTGGCTCAGGACGAACGCTGGCGGCGTGCTTAACACATGCAAGTCGAACGAGAGTTACTTTGAATGAGT
TTTCGGACGAATGAAAGGTAATGAAAGTGGCGAACGGGTGAGTAACACGTGAGCAACCCGCCTTACACAGGGGGATAGCC
ATTGGAAACGGTGATTAATACCCCATAAGACCACAATACCGCATGGTAAAAGGGTAAAAGGGGTACCGGTGTAAGATGGG
CTCGCGTCTGATTAGCTAGTTGGTGGGGTAAAGGCCTACCAAGGCGACGATCAGTAGCCGGTCTGAGAGGATGAACGGCC
ACATTGGAAATGAGACACGGTCCAAACTCCTACGGGAGGCAGCATG
>OTU134
AGAGTTTGATCCTGGCTCAGGATGAACGCTGGCGGCGTGCCTAATACATGCAAGTCGAACGAAACTTCTTTATCACCGAG
TGCTTGCACTCACCGATAAAGAGTTGAGTGGCGAACGGGTGAGTAACACGTGGGCAACCTGCCCAAAAGAGGGGGATAAC
ACTTGGAAACAGGTGCTAATACCGTATAACACTATTTTCCGCATGGAAGAAAGTTGAAAGGCGCTTTTGCGTCACTGATG
GATGGACCCGCGGTGCATTAGCTAGTTGGTGAGGTAACGGCTCACCAAGGCCACGATGCATAGCCGAACTGAGAGGTTGA
TCGGCCACATTGGGACTGAGACACGGCCCAAACTCCTACGGGAGGCAGCATG
>OTU135
AGAGTTTGATCCTGGCTCAGGATGAACGCTGACAGAATGCTTAACACATGCAAGTCTACTTGAATTTGGGTTTTTTAACT
TCGATTTGGGTGGCGGACGGGTGAGTAACGCGTAAAGAACTTGCCTCACAGCTAGGGACAACATTTGGAAACGAATGCTA
ATACCTGATATTATGATTATAGGGCATCCTAGAATTATGAAAGCTATATGCGCTGTGAGAGAGCTTTGCGTCCCATTAGC
TAGTTGGAGAGGTAACGGCCACAAGGGGACTGAGACACGGCCCTTACTCCTACGGGAGGCAGCATG
>OTU136
AGAGTTTGATCCTGGCTCAGGATGAACGCTAGCGGGAGGCCTAACACATGCAAGCCGAGCGGTATTGTTTCTTCGGAAAT
GAGAGAGCGGCGTACGGGTGCGGAACACGTGTGCAACCTGCCTTTATCTGGGGGATAGCCTTTCGAAAGGAAGATTAATA
CTCCATAATATATTGAACGGCATCGTTTAATATTGAAAGCTCCGGCGGATAGAGATGGGCACGCGCAAGATTAGCTAGTT
GGTGAGGTAACGGCTCACCAAGGCGATGATCTTTAGGGGGCCTGAGAGGGTGATCCCCCACACTGGTACTGAGACACGGA
CCAGACTCCTACGGGAGGCAGCATG
>OTU137
AGAGTTTGATCCTGGCTCAGGTCCCAACACCCACACGGTGGCTCACAACTGTATAAATCCCAGTTCCGGGAGATGTGACG
CCCTCTTCTGATCTCCACAAGAACTGCATGGATGTGGTCCAGAGACATACACATAGGCAAAACACCCACAGACGTAAAAT
AAAAATAAATACCAGGGGGGAAAAAAAAACACCAGATGTGGTGGTGCACTTCTTTAATTCCAGCATCTGGGAGGCAGCAT
G
>OTU138
AGAGTTTGATCCTGGCTCAGAACGAACGCTGGCGGCATGCCTAATACATGCAAGTCGAACGAGATCTTCGGATCTAGTGG
CGCACGGGTGCGTAACGCGTGGGAATCTGCCCTTGGGTTCGGAATAACTTCTGGAAACGGAAGCTAATACCGGATGATGA
CGTAAGTCCAAAGATTTATCGCCCAAGGATGAGCCCGCGTAGGATTAGCTAGTTGGTGGGGTAAAGGCCCACCAAGGCGA
CGATCCTTAGCTGGTCTGAGAGGATGATCAGCCACACTGGGACTGAGACACGGCCCAGACTCCTACGGGAGGCAGCATG
>OTU139
AGAGTTTGATCCTGGCTCAGGACGAACGCTGGCGGCGCGCCTAACACATGCAAGTCGAGCGATGAAAGTCGTTCAGATCC
TTCGGGTGACGAACTTCCGGATTAGCGGCGAACGGGTGAGTAACGCGTGAGGAACCTGCCTCTCACAACGGGATAGCCTC
GGGAAACCGGGATTAATACCGTATGACACTATCAGATGGCATCATCAGATAGTTAAAGTGCTAGCGGTGAGAGATGGCCT
CGCGTCTGATTAGTTAGTTGGTGGGGTAACGGCCTACCAAGACGACGATCAGTAACCGGCCTGAGAGGGTGAACGGTCAC
ATTGGAACTGAGACACGGTCCAAACTCCTACGGGAGGCAGCATG
>OTU140
AGAGTTTGATCCTGGCTCAGTGCTGTGTTAACTTGCATGCGCATCACTTGACTCATGGTCAGGCATGCTCCTGTATGGCT
TTTCCAGGACTCTGGTCTTCTACCTGGAATGTCTACAAAACTAACCTTGGGCCCCCTCATTCTATCTTTCTTGACTCCTT
CACTGGCTGCCACAAGCTCCTGATCGCTGCTGTATCCTGGGAAATGTCCTCAAGATCTGTCCTTTAAAGCCGGGCATGGT
GGCGCACACCTTTAATCCCAGCACTCGGGAGGCAGCATG
>OTU141
AGAGTTTGATCCTGGCTCAGATTGAACGCTGGCGGCATGCTTTACACATGCAAGTCGGACGGCAGCGGGGTAGTGCTTGC
ACTACTGCCGGCGAGTGGCGAACGGGTGAGTAACATATCGGAACGTACCGAGCAGTGGGGGATAACTAATCGAAAGATTA
GCTAATACCGCATATATTCTGAGGAAGAAAGCAGGGGACCTTTGGGCCTTGCGCTGTTTGAGCGGCCGATATCTGATTAG
CTGGTTGGTGGGGTAAAGGCCTACCAAGGCGACGATCAGTAGCGGGTCTGAGAGGATGATCCGCCACACTGGGACTGAGA
CACGGCCCAGACTCCTACGGGAGGCAGCATG
>OTU142
AGAGTTTGATCCTGGCTCAGATTGAACGCTGGCGGCAGGCCTAACACATGCAAGTCGAGCGGTAGCACAGAGAGCTTGCT
CTCGGGTGACGAGCGGCGGACGGGTGAGTAATGTCTGGGAAACTGCCTGATGGAGGGGGATAACTACTGGAAACGGTAGC
TAATACCGCATAATGTCGCAAGACCAAAGTGGGGGACCTTCGGGCCTCATGCCATCAGATGTGCCCAGATGGGATTAGCT
AGTAGGTGGGGTAACGGCTCACCTAGGCGACGATCCCTAGCTGGTCTGAGAGGATGACCAGCCACACTGGAACTGAGACA
CGGTCCAGACTCCTACGGGAGGCAGCATG
>OTU143
AGAGTTTGATCCTGGCTCAGGATAAACGCTGGCGGCGCACATAAGACATGCAAGTCGAACGAACTTAACCCTTTGTTTAC
ATTGGGAGCGGTTAGTGGCGGACTGGTGAGTAACACGTAAGCAACCTGCCTATTAGAGGGGAATAACAGTGAGAAATCAT
TGCTAATACCGCATATGCTCACAGTATCACATGATACAGTGAGGAAAGGAGCAATCCACTAATAGATGGGCTTGCGTCTG
ATTAGCTAGTTGGTGGGGTAACGGCCTACCAAGGCGACGATCAGTAGCCGGACTGAGAGGTTGAACGGCCACATTGGGAC
TGAGATACGGCCCAGACTCCTACGGGAGGCAGCATG
>OTU144
AGAGTTTGATCCTGGCTCAGGACGAACGCTGGCGGCGTGCTTAACACATGCAAGTCGAACGAGAGGACATGAAAAGCTTG
CTTTTTATGAAATCTAGTGGCAAACGGGTGAGTAACACGTAAACAACCTGCCTTCAAGATGGGGACAACAGACGGAAACG
ACTGCTAATACCGAATACGATCCGAAAGTCGCATGACATTTGGATGAAAGGGTGGCCTATCGAAGAAGCTATCGCTTGAA
GAGGGGTTTGCGTCCGATTAGGTAGTTGGTGAGGTAACGGCCCACCAAGCCGACGATCGGTAGCCGGTCTGAGAGGATGA
ACGGCCACACTGGAACTGAGACACGGTCCAGACTCCTACGGGAGGCAGCATG
>OTU145
AGAGTTTGATCCTGGCTCAGTACCCAACCACCTGAGCCACCCTACTGCCTGGCACCATGTATCCCAAACTTCAGAGCAGT
GAATCTCTCAACTCCCAGAGAGCATTTCCCTTGCAGTGGAGGGCAAGCCACAGAGAAACTCCTAACTAGTTAAGCTGCAG
AGAGTAAGACTGCAGAGTGTTCAGCCCTTAAACAGAAAGTACCTATCATACGGGAGGCAGCATG
>OTU146
AGAGTTTGATCCTGGCTCAGCCCAAGCACACAGTGGTGACCGACAAACATCCTCCTGTCAGAGTGTTCTGTAGCGATTTC
TTCGGAGTTGAAACATTCCTTTCTGAAAGGAGGAAGGAGGCTCAGGAGACTCGGCAAATAAACAGCTTTACAAATCCCAG
GGAGCCAAAATCTAACAGATTCACAAGGTCTCTCTCTCCCCGGGCTCAAACAATCGTTGGGGAGAAGGAGGGAGGCAGCA
TG
>OTU147
AGAGTTTGATCCTGGCTCAGGACGAACGCTGGCGGCGTGCCTAATACATGCAAGTCGAGCGAACCAATAAGAAGCTTGCT
TTTTGTTGGTTAGCGGCGGACGGGTGAGTAACACGTGGGTAACCTGCCTGTAAGACCGGGATAACTCCGGGAAACCGGTG
CTAATACCGGATAGATTATCTTTCCGCCTGGAGAGATAAGGAAAGATGGCTTTTGCCATCACTTACAGATGGGCCCGCGG
CGCATTAGCTAGTTGGTGAGGTAACGGCTCACCAAGGCGACGATGCGTAGCCGACCTGAGAGGGTGATCGGCCACACTGG
GACTGAGACACGGCCCAGACTCCTACGGGAGGCAGCATG
>OTU148
AGAGTTTGATCCTGGCTCAGGATGAACGCTAGCGGCAGGCCTAATACATGCAAGTCGAACGGTGGTCGCAAGACCATAGT
GGCGCACGGGTGCGTAACGCGTAACCAACCTACCCAGAACTGGGGGATAGCCCGCCGAAAGGCGGATTAATACCGCATAA
GCTCTGTGTCCGGCATCGGATACTTAGTAAAGATTTATTGGTTTTGGATGGGGTTGCGTGCCATTAGCTAGTTGGTGAGG
TAACGGCTCACCAAGGCGACGATGGCTAGGGGAGCTGAGAGGCTGGTCCCCCACACGGGCACTGAGATACGGGCCCGACT
CCTACGGGAGGCAGCATG
>OTU149
AGAGTTTGATCCTGGCTCAGGATGAACGCTGGCGGCGTGCTTAACACATGCAAGTCGAACGATTAACCCTTCTTCGGAAG
GTCATAAAGTGGCGAACGGGTGAGTAACACGTGACCAACCTGCCTCTCACATTGGGATAACTTAGAGAAATCTAAGCTAA
TACCAAATACTCTTGATCTGCCGCATGACAGATCAAGGAAAGCTTTCGCGGTGAGAGATGGGGTCGCGGCCCATTAGGTA
GTTGGTGGGGTAGAGGCCTACCAAGCCGATGATGGGTAGCCGGGTTGAGAGACCGACCGGCCACATTGGGACTGAGATAC
GGCCCAGACTCCTACGGGAGGCAGCATG
>OTU150
AGAGTTTGATCCTGGCTCAGAACGAACGCTGGCGGCAGGCCTAACACATGCAAGTCGAGCGCCCCAGTAATGGGGAGCGG
CAGACGGGTGAGTAACGCGTGGGAATCTACCTAGTGGTACGGAATAGCCCAGGGAAACTTGGAGTAATACCGTATAAGCC
CGTAAGGGGAAAGATTTATTGCCATTAGATGAGCCCGCGTTGGATTAGCTAGTTGGTGGGGTAAAGGCCCACCAAGGCGA
CGATCCATAGCTGGTCTGAGAGGATGATCAGCCACACTGGGACTGAGACACGGCCCAGACTCCTACGGGAGGCAGCATG
>OTU151
AGAGTTTGATCCTGGCTCAGGATGAACGCTGGCGGCGTGCCTAATACATGCAAGTCGAGCGAACCACTTCGGTGGTGAGC
GGCGAACGGGTGAGTAACACGTAGGTGATCTGCCCATCAGACGGGGACAACGATTGGAAACGATCGCTAATACCGGATAG
GACGAAAGTTTAAAGGTGCTTCTGGCACCGCTGATGGATGAGCCTGCGGCGCATTAGCTAGTTGGTAGGGTAAAGGCCTA
CCAAGGCGACGATGCGTAGCCGACCTGAGAGGGTGAACGGCCACACTGGGACTGAGACACGGCCCAGACTCCTACGGGAG
GCAGCATG
>OTU152
AGAGTTTGATCCTGGCTCAGGATGAACGCTGGCGGCGTGCCTAATACATGCAAGTCGAGCGAACAGATAAGGAGCTTGCT
CCTTTGAAGTTAGCGGCGGACGGGTGAGTAACACGTGGGTAACCTACCTATAAGACTGGGATAACTTCGGGAAACCGGAG
CTAATACCGGATAACATTTAGAACCGCATGGTTCTAAAGTGAAAGATGGTTTTGCTATCACTTATAGATGGACCCGCGCC
GTATTAGCTAGTTGGTAAGGTAACGGCTTACCAACTAGCTAATACGGGAGGCAGCATG
>OTU153
AGAGTTTGATCCTGGCTCAGGATGAACGCTAGCGACAGGCTTAACACATGCAAGTCGAGGGGCAGCACAGGTAGCAATAC
CGGGTGGCGACCGGCGCACGGGTGAGTAACGCGTATGCAACTTGCCTATCAGAGGGGGATAACCCGGCGAAAGTCGGACT
AATACCGCATGAAGCAGGGGCCCCGCATGGGGATATTTGCTAAAGATTCATCGCTGATAGATAGGCATGCGTTCCATTAG
GCAGTTGGCGGGGTAACGGCCCACCAAACCTTCGATGGATAGGGGTTCTGAGAGGAAGGTCCCCCACACTGGTACTGAGA
CACGGACCAGACTCCTACGGGAGGCAGCATG
>OTU154
AGAGTTTGATCCTGGCTCAGGATGAACGCTGGCGGCGTGCTTAACACATGCAAGTCGAGCGGTAAGGCCTTTCGGGGTAC
ACGAGCGGCGAACGGGTGAGTAACACGTGGGTGATCTGCCCTGCACTTCGGGATAAGCCTGGGAAACTGGGTCTAATACC
GGATATGACCTCCTATCGCATAGTGGGTGGTGGAAAGATTTATCGGTGCAGGATGGGCCCGCGGCCTATCAGCTTGTTGG
TGGGGTAATGGCCTACCAAGGCGACGACGGGTAGCCGACCTGAGAGGGTGACCGGCCACACTGGGACTGAGACACGGTCC
AGACTCCTACGGGAGGCAGCATG
>OTU155
AGAGTTTGATCCTGGCTCAGGATTAACGCTGGCGGCATGCCTAATACATGCAAATCGAACGAAGCCTTTTAGGCTTAGTG
GTGAACGGGTGAGTAACACGTATCCAATCTACCCTTAAGTTGGGGATAACTAGTCGAAAGATTAGCTAATACCGAATAAT
AACATCAATATCGCATGAGAAGATGTAGAAAGTCGCTCTTTGTGGCGACGCTTTTGGATGAGGGTGCGACGTATCAGATA
GTTGGTGAGGTAATGGCTCACCAAGTCAATGACGCGTAGCTGTACTGAGAGGTAGAACAGCCACAATGGGACTGAGACAC
GGCCCATACTCCTACGGGAGGCAGCATG
>OTU156
AGAGTTTGATCCTGGCTCAGGACGAACGCTGGCGGCGTGCCTAATACATGCAAGTCGAGCGAGCTTGCCTATTGAAATTC
TTCGGAATGGACATAGATACAAGCTAGCGGCGGATGGGTGAGTAACGCGTGGGTAACCTGCCCTTAAGTCTGGGATACCA
TTTGGAAACAGATGCTAATACCGGATAAAAGCTACTTTCGCATGAAAGAAGTTTAAAAGGCGGCGTAAGCTGTCGCTAAA
GGATGGACCTGCGATGCATTAGCTAGTTGGTAAGGTAACGGCTTACCAAGGCGATGATGCATAGCCGAGTTGAGAGACTG
ATCGGCCACATTGGGACTGAGACACGGCCCAAACTCCTACGGGAGGCAGCATG
>OTU157
AGAGTTTGATCCTGGCTCAGGATGAACGCTAGCTACAGGCTTAACACATGCAAGTCGAGGGGCAGCATGAACTTAGCTTG
CTAAGTTTGATGGCGACCGGCGCACGGGTGAGTAACACGTATCCAACCTGCCGATGACTCGGGGATAGCCTTTCGAAAGA
AAGATTAATACCCGATGTCATAGTCCTACCGCATGATGGGATTATTAAAGAATTTCGGTATGGGATGGGGATGCGTTCCA
TTAGGTTGTTGGCGGGGTAACGGCCCACCAAGCCTTCGATGGATAGGGGTTCTGAGAGGAAGGTCCCCCACATTGGAACT
GAGACACGGTCCAAACTCCTACGGGAGGCAGCATG
>OTU158
AGAGTTTGATCCTGGCTCAGGCCTTAATTTGAAAAGGCTTGGCAGTCTTGATTGCCTGGGGCAGCAGTTCCGATGAGGAG
TCTATCCTGAGCCTTCTCATGTGACTGCTTGAGTTAGAGATGAGGATACTCAGCCATCCCAGCTTAGTGTCCACATCCCA
TCCAGGCAGCCCCATTGCAATACCACCAAGGGGAAGAGGCCGCCCCAGTCCATTCCCTGCCTCGACTGTAAGAGCTGAAG
ATCTGCCCAGCTGATGAGCCTGGATAACTGCATGATCATGACAAATCATTAATTACAGTGTTAAGCTGCTAAATTTAAGA
TATTTGACCCCTGGCCGGGTGTGGTGGCGCACACCTTTAATCCCAGCACTCGGGAGGCAGCATG
>OTU159
AGAGTTTGATCCTGGCTCAGGATAAACGCTGGCGGCGTGCATAACACATGCAAGTCGAACGATGAAGATTAAAAGATTTC
TTCGGAATGAATTTAATTGGATTAGTGGCGGACGGGTGAGTAACGCGTGAGTAACCTGCCTTATACAAGGGGATAGCCGT
TGGAAACGACGAATAATACCCTATGACATCAAATAATCGCATGATAATTTGATCAAAGATTTATCGGTATAAGATGGACT
CGCGTCTGATTAGCTAGTTGGTGGGGTAAGAGCCTACCAAGGCAACGATCAGTAGCCGGCTTGAGAGAGTGTACGGCCAC
ATTGGGACTGAGACACGGCCCAGACTCCTACGGGAGGCAGCATG
>OTU160
AGAGTTTGATCCTGGCTCAGGATGAACGCTAGCTACAGGCTTAACACATGCAAGTCGAGGGGAAACGGCATCAAGCGCTT
GCGCCTGATGGACGTCGACCGGCGCACGGGTGAGTAACGCGTATCCAACCTGCCCCACACTAAGGGATAACCCGCAGAAA
TGTGGACTAATACCTTATATTTTCCACCAAGGGCATCGTCGATGGAACAAAGATTTATCGGTATGGGATGGGGATGCGTC
CGATTAGGTTGTTGGCGGGGTAACGGCCCACCAAGCCTTCGATCGGTAGGGGTTCTGAGAGGAAGGTCCCCCACATAGGA
ACTGAGACACGGCCCAAACTCCTACGGGAGGCAGCATG
>OTU161
AGAGTTTGATCCTGGCTCAGGACGAACGCTGGCGGCGTGCTTAACACATGCAAGTCGAACGATGATGCCCAGCTTGCTGG
GCGGATTAGTGGCGAACGGGTGAGTAACACGTGAGTAACCTGCCCCTGACTCTGGGATAAGCGTTGGAAACGACGTCTAA
TACTGGATATGATCGCCGGCAGCATGGTCTGGTGGTGGAAAGATTTTTTGGTTGGGGATGGACTCGCGGCTTATCAGCTT
GTTGGTGGGGTAGTGGCTTACCAAGGCTTTGACGGGTAGCCGGCCTGAGAGGGTGACCGGCCACATTGGGACTGAGATAC
GGCCCAGACTCCTACGGGAGGCAGCATG
>OTU162
AGAGTTTGATCCCCAGGAGCCACATAAAGGTAGAAGGAGAGACAATTCATTTTCTATGTACTCTGTGAGATATGCACACG
TGTGGGCACATATAAATTATTAGGTAGATAGATAGATAGATAGATAGATAGATAGATAGATAGATAGATAGATAGATAGA
TAGATGTAAAGACAATGTTAATGCAAATCCATCCATTGAGAGAGAAAGCCTACCTGCTGGCTAAGGATATGAAGGGTTTG
AGTCACTGGGATTGATTGAGAATTAGCAGTAGACTTTGGGGAGGCAGCATG
>OTU163
AGAGTTTGATCCTGGCTCAGGATGAACGCTGGCGGCGTGCCTAACACATGCAAGTCGAACGGTTAAGCCGGCTTCGGCCG
GGAATACAGTGGCGAACGGGTGAGTAACACGTGACCAACCTGCCCCCCGCTCCGGGACAACCGCTGGAAACGGCGGCTAA
TACCGGGTACTCCGCGGGCCCCGCATGGGGCCGGCGGGAAAGCCCAGGCGGCGGGGGATGGGGTCGCGGCCCATTAGGTA
GTAGGCGGGGTAGAGGCCCACCTAGCCGACGATGGGTAGCCGGACTGAGAGGTCGACCGGCCACATTGGGACTGAGATAC
GGCCCAGACTCCTACGGGAGGCAGCATG
